# Supplementary material for: Bis(2-amino-4-methyl­pyrimidin-1-ium) hexa­aqua­cobalt(II) disulfate dihydrate
Source: Acta Crystallogr Sect E Struct Rep Online. 2013 Jan 31;69(Pt 2):m128. doi: 10.1107/S1600536813002146 (PMC3569216; doi:10.1107/S1600536813002146)
Supplement: Supplementary file 1 [file e-69-0m128-sup1.cif]

##############################################################################
#                                                                            #
# This CIF contains the data in a paper accepted for publication in          #
# Acta Crystallographica Section E. It conforms to the requirements of       #
# Notes for Authors for Acta Crystallographica Section E, and has been       #
# peer reviewed under the auspices of the IUCr Commission on Journals.       #
#                                                                            #
# Full details of the Crystallographic Information File format               #
# are given in the paper "The Crystallographic Information File (CIF):       #
# a New Standard Archive File for Crystallography" by S. R. Hall, F. H.      #
# Allen and I. D. Brown [Acta Cryst. (1991), A47, 655-685].                  #
#                                                                            #
# The current version of the core CIF dictionary is obtainable from          #
# ftp://ftp.iucr.org/pub/cif_core.dic.                                       #
#                                                                            #
# Software is freely available for graphical display of the structure(s)     #
# in this CIF. For information consult the CIF software page                 #
# http://www.iucr.org/resources/cif/software.                                #
#                                                                            #
# This file may be used for bona fide research purposes within the           #
# scientific community so long as proper attribution is given to the journal # 
# article from which it was obtained.                                        #
#                                                                            #
##############################################################################
data_global
_audit_creation_method
;
<i>OLEX2</i>
;
_journal_date_recd_electronic     2013-01-20
_journal_date_accepted     2013-01-22
_journal_name_full     'Acta Crystallographica, Section E'
_journal_year     2013
_journal_volume     69
_journal_issue      2
_journal_page_first     m128
_journal_page_last     m128
_journal_paper_category     QM
_journal_paper_doi     10.1107/S1600536813002146
_journal_coeditor_code     HB7029
_publ_contact_author_name     'Mague, J. T.'
_publ_contact_author_address
;
Department of Chemistry, Tulane University, New Orleans, LA 70118, USA
;
_publ_contact_author_email     'joelt@tulane.edu'
_publ_contact_author_fax     ?
_publ_contact_author_phone     1-504-862-3585
_publ_section_title
;
Bis(2-amino-4-methylpyrimidin-1-ium) hexaaquacobalt(II) disulfate dihydrate
;
loop_
    _publ_author_name
    _publ_author_footnote
    _publ_author_address
    'Mirzaei, M.' ?
;
Department of Chemistry, Ferdowsi University of Mashhad, 917751436 Mashhad,
Iran
;
    'Eshtiagh-Hosseini, H.' .
;
Department of Chemistry, Ferdowsi University of Mashhad, 917751436 Mashhad,
Iran
;
    'Zarghami, S.' .
;
Department of Chemistry, Ferdowsi University of Mashhad, 917751436 Mashhad,
Iran
;
    'Karrabi, Z.' .
;
Department of Chemistry, Ferdowsi University of Mashhad, 917751436 Mashhad,
Iran
;
    'Saeedi, M.' .
;
Department of Chemistry, Ferdowsi University of Mashhad, 917751436 Mashhad,
Iran
;
    'Mague, J. T.' .
;
Department of Chemistry, Tulane University, New Orleans, LA 70118, USA
;
data_I
_audit_creation_method     SHELXL-97
_chemical_name_systematic
;
Bis(2-amino-4-methylpyrimidin-1-ium) hexaaquacobalt(II) disulfate dihydrate
;
_chemical_name_common     ?
_chemical_formula_moiety     '2(C5 H8 N3 +), Co H12 O6 2+, 2(O4 S 2-), 2(H2 O)'
_chemical_formula_sum     'C10 H32 Co N6 O16 S2'
_chemical_formula_iupac     '(C5 H8 N3)2 [Co (H2 O)6] (S O4)2, 2H2 O'
_chemical_formula_weight     615.49
_chemical_melting_point     ?
_symmetry_cell_setting     triclinic
_symmetry_space_group_name_H-M     'P -1'
_symmetry_space_group_name_Hall     '-P 1'
loop_
    _space_group_symop_id
    _space_group_symop_operation_xyz
    1 'x, y, z'
    2 '-x, -y, -z'
_cell_length_a     6.4116(6)
_cell_length_b     7.7751(7)
_cell_length_c     13.0423(12)
_cell_angle_alpha     80.1360(10)
_cell_angle_beta     80.4130(10)
_cell_angle_gamma     73.2310(10)
_cell_volume     608.57(10)
_cell_formula_units_Z     1
_cell_measurement_reflns_used     8977
_cell_measurement_theta_min     2.76
_cell_measurement_theta_max     29.15
_cell_measurement_temperature     100(2)
_exptl_crystal_description     Block
_exptl_crystal_colour     orange
_exptl_crystal_size_max     0.19
_exptl_crystal_size_mid     0.19
_exptl_crystal_size_min     0.12
_exptl_crystal_density_diffrn     1.679
_exptl_crystal_density_meas     ?
_exptl_crystal_density_method     'not measured'
_exptl_crystal_F_000     321
_exptl_absorpt_coefficient_mu     0.961
_exptl_absorpt_correction_type     multi-scan
_exptl_absorpt_process_details     '(<i>SADABS</i>; Sheldrick, 2009)'
_exptl_absorpt_correction_T_min     0.7799
_exptl_absorpt_correction_T_max     0.8934
_exptl_special_details
;
The diffraction data were obtained from 3 sets of 400 frames, each of width 0.5
\%. in omega, collected at phi = 0.00, 90.00 and 180.00 \%. and 2 sets of 800
frames, each of width 0.45 \% in phi, collected at omega = -30.00 and 210.00
\%. The scan time was 10 sec/frame.
;
_diffrn_ambient_temperature     100(2)
_diffrn_radiation_type     MoK\a
_diffrn_radiation_wavelength     0.71073
_diffrn_radiation_source     'fine-focus sealed tube'
_diffrn_radiation_monochromator     graphite
_diffrn_measurement_device_type     'Bruker SMART APEX CCD'
_diffrn_measurement_method     '\f and \w scans'
_diffrn_detector_area_resol_mean     ?
_diffrn_reflns_number     10780
_diffrn_reflns_av_R_equivalents     0.0253
_diffrn_reflns_av_sigmaI/netI     0.0218
_diffrn_reflns_theta_min     2.76
_diffrn_reflns_theta_max     29.16
_diffrn_reflns_theta_full     27.50
_diffrn_measured_fraction_theta_max     0.938
_diffrn_measured_fraction_theta_full     0.992
_diffrn_reflns_limit_h_min     -8
_diffrn_reflns_limit_h_max     8
_diffrn_reflns_limit_k_min     -10
_diffrn_reflns_limit_k_max     10
_diffrn_reflns_limit_l_min     -17
_diffrn_reflns_limit_l_max     17
_refine_special_details
;
Refinement of <i>F</i>^2^ against ALL reflections. The weighted <i>R</i>-factor
<i>wR</i> and goodness of fit <i>S</i> are based on <i>F</i>^2^, conventional
<i>R</i>-factors <i>R</i> are based on <i>F</i>, with <i>F</i> set to zero for
negative <i>F</i>^2^. The threshold expression of <i>F</i>^2^ >
\s(<i>F</i>^2^) is used only for calculating <i>R</i>-factors(gt) <i>etc</i>.
and is not relevant to the choice of reflections for refinement.
<i>R</i>-factors based on <i>F</i>^2^ are statistically about twice as large
as those based on <i>F</i>, and <i>R</i>- factors based on ALL data will be
even larger. H-atoms attached to carbon were placed in calculated positions
(C---H = 0.95 - 0.98 \%A) while those attached to nitrogen and oxygen were
placed in locations derived from a difference map. All were included as riding
contributions with isotropic displacement parameters 1.2 - 1.5 times those of
the attached atoms.
;
_reflns_number_total     3085
_reflns_number_gt     2944
_reflns_threshold_expression     I>2\s(I)
_refine_ls_structure_factor_coef     Fsqd
_refine_ls_matrix_type     full
_refine_ls_R_factor_all     0.0273
_refine_ls_R_factor_gt     0.0263
_refine_ls_wR_factor_gt     0.0720
_refine_ls_wR_factor_ref     0.0729
_refine_ls_goodness_of_fit_ref     1.090
_refine_ls_restrained_S_all     1.090
_refine_ls_number_reflns     3085
_refine_ls_number_parameters     161
_refine_ls_number_restraints     0
_refine_ls_hydrogen_treatment     constr
_refine_ls_weighting_scheme     calc
_refine_ls_weighting_details
         'calc w=1/[\s^2^(Fo^2^)+(0.0386P)^2^+0.2936P] where P=(Fo^2^+2Fc^2^)/3'
_atom_sites_solution_hydrogens     geom
_atom_sites_solution_primary     direct
_atom_sites_solution_secondary     difmap
_refine_ls_shift/su_max     0.001
_refine_ls_shift/su_mean     0.000
_refine_diff_density_max     0.588
_refine_diff_density_min     -0.396
_refine_ls_extinction_method     none
_refine_ls_extinction_coef     ?
loop_
    _atom_type_symbol
    _atom_type_description
    _atom_type_scat_dispersion_real
    _atom_type_scat_dispersion_imag
    _atom_type_scat_source
    'C' 'C' 0.0033 0.0016
                         'International Tables Vol C Tables 4.2.6.8 and 6.1.1.4'
    'H' 'H' 0.0000 0.0000
                         'International Tables Vol C Tables 4.2.6.8 and 6.1.1.4'
    'N' 'N' 0.0061 0.0033
                         'International Tables Vol C Tables 4.2.6.8 and 6.1.1.4'
    'O' 'O' 0.0106 0.0060
                         'International Tables Vol C Tables 4.2.6.8 and 6.1.1.4'
    'S' 'S' 0.1246 0.1234
                         'International Tables Vol C Tables 4.2.6.8 and 6.1.1.4'
    'Co' 'Co' 0.3494 0.9721
                         'International Tables Vol C Tables 4.2.6.8 and 6.1.1.4'
_computing_data_collection     '<i>APEX2</i> (Bruker, 2010)'
_computing_cell_refinement     '<i>SAINT</i> (Bruker, 2009)'
_computing_data_reduction     '<i>SAINT</i> (Bruker, 2009)'
_computing_structure_solution     'SHELXM (Sheldrick, 2008)'
_computing_structure_refinement     'SHELXTL (Sheldrick, 2008)'
_computing_molecular_graphics     '<i>OLEX2</i> (Dolomanov <i>et al.</i>, 2009)'
_computing_publication_material     'SHELXTL (Sheldrick, 2008)'
loop_
    _atom_site_type_symbol
    _atom_site_label
    _atom_site_fract_x
    _atom_site_fract_y
    _atom_site_fract_z
    _atom_site_U_iso_or_equiv
    _atom_site_adp_type
    _atom_site_calc_flag
    _atom_site_refinement_flags
    _atom_site_occupancy
    _atom_site_symmetry_multiplicity
    _atom_site_disorder_assembly
    _atom_site_disorder_group
    Co Co1 1.0000 0.5000 0.0000 0.00955(8) Uani d S 1 2 . .
    O O1 0.68016(15) 0.50215(13) 0.06589(8) 0.01452(19) Uani d . 1 1 . .
    H H1A 0.5761 0.5965 0.0592 0.017 Uiso d R 1 1 . .
    H H1B 0.6253 0.4255 0.1061 0.017 Uiso d R 1 1 . .
    O O2 1.13866(16) 0.27066(13) 0.09714(8) 0.0152(2) Uani d . 1 1 . .
    H H2A 1.2384 0.2644 0.1331 0.018 Uiso d R 1 1 . .
    H H2B 1.0513 0.2134 0.1317 0.018 Uiso d R 1 1 . .
    O O3 1.01700(15) 0.67088(13) 0.10641(8) 0.01429(19) Uani d . 1 1 . .
    H H3C 1.1304 0.7080 0.0967 0.017 Uiso d R 1 1 . .
    H H3D 0.9025 0.7538 0.1193 0.017 Uiso d R 1 1 . .
    N N1 0.77618(19) 0.29129(15) 0.48276(9) 0.0141(2) Uani d . 1 1 . .
    N N2 1.13318(19) 0.19273(15) 0.53464(9) 0.0136(2) Uani d . 1 1 . .
    H H2N 1.2214 0.1283 0.5837 0.016 Uiso d R 1 1 . .
    N N3 0.8459(2) 0.09569(16) 0.63508(9) 0.0169(2) Uani d . 1 1 . .
    H H3A 0.9370 0.0291 0.6825 0.020 Uiso d R 1 1 . .
    H H3B 0.7047 0.0884 0.6443 0.020 Uiso d R 1 1 . .
    C C1 0.9176(2) 0.19330(17) 0.55062(10) 0.0126(2) Uani d . 1 1 . .
    C C2 1.2141(2) 0.28771(18) 0.44771(11) 0.0159(3) Uani d . 1 1 . .
    H H2 1.3655 0.2840 0.4361 0.019 Uiso calc R 1 1 . .
    C C3 1.0775(2) 0.38846(18) 0.37710(11) 0.0164(3) Uani d . 1 1 . .
    H H3 1.1307 0.4555 0.3155 0.020 Uiso calc R 1 1 . .
    C C4 0.8539(2) 0.38965(18) 0.39882(10) 0.0143(2) Uani d . 1 1 . .
    C C5 0.6904(2) 0.50542(19) 0.32901(11) 0.0184(3) Uani d . 1 1 . .
    H H5A 0.6319 0.4281 0.2960 0.028 Uiso calc R 1 1 . .
    H H5B 0.7619 0.5807 0.2746 0.028 Uiso calc R 1 1 . .
    H H5C 0.5701 0.5834 0.3706 0.028 Uiso calc R 1 1 . .
    S S1 0.64309(5) 0.07057(4) 0.22320(2) 0.00995(8) Uani d . 1 1 . .
    O O4 0.48922(15) 0.25043(12) 0.19945(8) 0.01356(19) Uani d . 1 1 . .
    O O5 0.86583(15) 0.09036(13) 0.22097(8) 0.0153(2) Uani d . 1 1 . .
    O O6 0.57348(16) -0.01584(13) 0.32903(8) 0.0148(2) Uani d . 1 1 . .
    O O7 0.64425(16) -0.04477(13) 0.14342(8) 0.0164(2) Uani d . 1 1 . .
    O O8 0.36083(16) 0.82758(13) 0.05699(8) 0.01547(19) Uani d . 1 1 . .
    H H8A 0.4119 0.8803 0.0939 0.019 Uiso d R 1 1 . .
    H H8B 0.3513 0.8994 0.0009 0.019 Uiso d R 1 1 . .
loop_
    _atom_site_aniso_label
    _atom_site_aniso_U_11
    _atom_site_aniso_U_22
    _atom_site_aniso_U_33
    _atom_site_aniso_U_12
    _atom_site_aniso_U_13
    _atom_site_aniso_U_23
    Co1 0.00874(12) 0.00915(12) 0.01048(13) -0.00265(8) -0.00139(9) 0.00014(8)
    O1 0.0100(4) 0.0120(4) 0.0190(5) -0.0025(3) -0.0001(4) 0.0023(3)
    O2 0.0128(4) 0.0151(4) 0.0179(5) -0.0061(4) -0.0050(4) 0.0048(4)
    O3 0.0107(4) 0.0149(4) 0.0178(5) -0.0036(3) -0.0001(4) -0.0047(4)
    N1 0.0149(5) 0.0136(5) 0.0133(5) -0.0032(4) -0.0032(4) -0.0005(4)
    N2 0.0125(5) 0.0137(5) 0.0144(5) -0.0030(4) -0.0024(4) -0.0013(4)
    N3 0.0140(5) 0.0206(6) 0.0157(6) -0.0065(4) -0.0047(4) 0.0053(4)
    C1 0.0136(6) 0.0114(6) 0.0130(6) -0.0029(4) -0.0018(5) -0.0025(4)
    C2 0.0150(6) 0.0150(6) 0.0176(6) -0.0052(5) 0.0031(5) -0.0045(5)
    C3 0.0195(7) 0.0142(6) 0.0141(6) -0.0053(5) 0.0031(5) -0.0022(5)
    C4 0.0187(6) 0.0119(6) 0.0119(6) -0.0028(5) -0.0015(5) -0.0033(4)
    C5 0.0222(7) 0.0171(6) 0.0155(6) -0.0049(5) -0.0061(5) 0.0017(5)
    S1 0.00895(15) 0.01018(15) 0.01081(15) -0.00313(11) -0.00176(11)
                                                                    -0.00010(11)
    O4 0.0121(4) 0.0105(4) 0.0172(5) -0.0015(3) -0.0033(4) -0.0003(3)
    O5 0.0103(4) 0.0192(5) 0.0165(5) -0.0067(4) -0.0035(4) 0.0039(4)
    O6 0.0126(4) 0.0167(5) 0.0139(5) -0.0054(4) -0.0010(4) 0.0033(4)
    O7 0.0178(5) 0.0149(5) 0.0171(5) -0.0022(4) -0.0044(4) -0.0054(4)
    O8 0.0165(5) 0.0142(4) 0.0172(5) -0.0062(4) -0.0021(4) -0.0024(4)
_geom_special_details
;
All e.s.d.'s (except the e.s.d. in the dihedral angle between two l.s. planes)
are estimated using the full covariance matrix. The cell e.s.d.'s are taken
into account individually in the estimation of e.s.d.'s in distances, angles
and torsion angles; correlations between e.s.d.'s in cell parameters are only
used when they are defined by crystal symmetry. An approximate (isotropic)
treatment of cell e.s.d.'s is used for estimating e.s.d.'s involving l.s.
planes.
;
loop_
    _geom_bond_atom_site_label_1
    _geom_bond_atom_site_label_2
    _geom_bond_site_symmetry_2
    _geom_bond_distance
    _geom_bond_publ_flag
    Co1 O1 . 2.0838(9) y
    Co1 O1 2_765 2.0838(9) ?
    Co1 O2 . 2.0643(9) y
    Co1 O2 2_765 2.0643(9) ?
    Co1 O3 2_765 2.1140(10) ?
    Co1 O3 . 2.1140(10) y
    O1 H1A . 0.8400 ?
    O1 H1B . 0.8400 ?
    O2 H2A . 0.8400 ?
    O2 H2B . 0.8400 ?
    O3 H3C . 0.8400 ?
    O3 H3D . 0.8400 ?
    N1 C1 . 1.3503(17) ?
    N1 C4 . 1.3352(17) ?
    N2 H2N . 0.9101 ?
    N2 C1 . 1.3621(17) ?
    N2 C2 . 1.3558(17) ?
    N3 H3A . 0.9099 ?
    N3 H3B . 0.9100 ?
    N3 C1 . 1.3216(17) ?
    C2 H2 . 0.9500 ?
    C2 C3 . 1.362(2) ?
    C3 H3 . 0.9500 ?
    C3 C4 . 1.412(2) ?
    C4 C5 . 1.4935(19) ?
    C5 H5A . 0.9800 ?
    C5 H5B . 0.9800 ?
    C5 H5C . 0.9800 ?
    S1 O4 . 1.4772(10) ?
    S1 O5 . 1.4749(9) ?
    S1 O6 . 1.4851(10) ?
    S1 O7 . 1.4834(10) ?
    O8 H8A . 0.8400 ?
    O8 H8B . 0.8400 ?
loop_
    _geom_angle_atom_site_label_1
    _geom_angle_atom_site_label_2
    _geom_angle_atom_site_label_3
    _geom_angle_site_symmetry_1
    _geom_angle_site_symmetry_3
    _geom_angle
    _geom_angle_publ_flag
    O1 Co1 O1 2_765 . 180.0 ?
    O1 Co1 O3 2_765 . 89.31(4) ?
    O1 Co1 O3 . . 90.69(4) ?
    O1 Co1 O3 2_765 2_765 90.69(4) ?
    O1 Co1 O3 . 2_765 89.31(4) ?
    O2 Co1 O1 2_765 2_765 93.59(4) ?
    O2 Co1 O1 . . 93.59(4) ?
    O2 Co1 O1 2_765 . 86.41(4) ?
    O2 Co1 O1 . 2_765 86.41(4) ?
    O2 Co1 O2 . 2_765 180.0 ?
    O2 Co1 O3 2_765 . 88.21(4) ?
    O2 Co1 O3 2_765 2_765 91.79(4) ?
    O2 Co1 O3 . 2_765 88.21(4) ?
    O2 Co1 O3 . . 91.79(4) ?
    O3 Co1 O3 . 2_765 180.0 ?
    Co1 O1 H1A . . 121.3 ?
    Co1 O1 H1B . . 133.1 ?
    H1A O1 H1B . . 105.3 ?
    Co1 O2 H2A . . 123.6 ?
    Co1 O2 H2B . . 115.8 ?
    H2A O2 H2B . . 109.5 ?
    Co1 O3 H3C . . 116.1 ?
    Co1 O3 H3D . . 115.8 ?
    H3C O3 H3D . . 112.0 ?
    C4 N1 C1 . . 117.86(12) ?
    C1 N2 H2N . . 118.7 ?
    C2 N2 H2N . . 120.7 ?
    C2 N2 C1 . . 120.59(12) ?
    H3A N3 H3B . . 118.7 ?
    C1 N3 H3A . . 121.5 ?
    C1 N3 H3B . . 119.7 ?
    N1 C1 N2 . . 121.68(12) ?
    N3 C1 N1 . . 119.51(12) ?
    N3 C1 N2 . . 118.82(12) ?
    N2 C2 H2 . . 120.1 ?
    N2 C2 C3 . . 119.73(13) ?
    C3 C2 H2 . . 120.1 ?
    C2 C3 H3 . . 121.2 ?
    C2 C3 C4 . . 117.61(12) ?
    C4 C3 H3 . . 121.2 ?
    N1 C4 C3 . . 122.45(12) ?
    N1 C4 C5 . . 116.47(12) ?
    C3 C4 C5 . . 121.07(12) ?
    C4 C5 H5A . . 109.5 ?
    C4 C5 H5B . . 109.5 ?
    C4 C5 H5C . . 109.5 ?
    H5A C5 H5B . . 109.5 ?
    H5A C5 H5C . . 109.5 ?
    H5B C5 H5C . . 109.5 ?
    O4 S1 O6 . . 110.08(6) ?
    O4 S1 O7 . . 108.96(6) ?
    O5 S1 O4 . . 109.75(6) ?
    O5 S1 O6 . . 108.84(6) ?
    O5 S1 O7 . . 109.68(6) ?
    O7 S1 O6 . . 109.52(6) ?
    H8A O8 H8B . . 102.1 ?
loop_
    _geom_torsion_atom_site_label_1
    _geom_torsion_atom_site_label_2
    _geom_torsion_atom_site_label_3
    _geom_torsion_atom_site_label_4
    _geom_torsion_site_symmetry_1
    _geom_torsion_site_symmetry_2
    _geom_torsion_site_symmetry_3
    _geom_torsion_site_symmetry_4
    _geom_torsion
    _geom_torsion_publ_flag
    N2 C2 C3 C4 . . . . 0.4(2) ?
    C1 N1 C4 C3 . . . . 2.59(19) ?
    C1 N1 C4 C5 . . . . -176.26(12) ?
    C1 N2 C2 C3 . . . . 1.75(19) ?
    C2 N2 C1 N1 . . . . -1.82(19) ?
    C2 N2 C1 N3 . . . . 178.45(12) ?
    C2 C3 C4 N1 . . . . -2.6(2) ?
    C2 C3 C4 C5 . . . . 176.18(12) ?
    C4 N1 C1 N2 . . . . -0.37(19) ?
    C4 N1 C1 N3 . . . . 179.37(12) ?
loop_
    _geom_hbond_atom_site_label_D
    _geom_hbond_atom_site_label_H
    _geom_hbond_atom_site_label_A
    _geom_hbond_site_symmetry_A
    _geom_hbond_distance_DH
    _geom_hbond_distance_HA
    _geom_hbond_distance_DA
    _geom_hbond_angle_DHA
    O1 H1A O8 . 0.84 1.92 2.7562(14) 171
    O1 H1B O4 . 0.84 1.97 2.8050(13) 178
    O2 H2A O4 1_655 0.84 1.92 2.7533(14) 173
    O2 H2B O5 . 0.84 1.87 2.7077(13) 174
    O3 H3C O8 1_655 0.84 1.92 2.7508(13) 170
    O3 H3D O7 1_565 0.84 1.95 2.7865(14) 177
    N2 H2N O6 2_756 0.91 1.81 2.7155(15) 172
    N3 H3A O5 2_756 0.91 1.87 2.7776(15) 175
    N3 H3B O6 2_656 0.91 1.98 2.8775(15) 168
    O8 H8A O7 1_565 0.84 1.98 2.7684(14) 156
    O8 H8B O7 2_665 0.84 2.02 2.8582(14) 172
_iucr_refine_instructions_details
;
TITL JTM355_0m in P-1
CELL 0.71073   6.4116   7.7751  13.0423  80.136  80.413  73.231
ZERR    1.00   0.0006   0.0007   0.0012   0.001   0.001   0.001
LATT 1
SFAC C  H  N  O  S  Co
UNIT 10  32  6  16  2  1
L.S. 4
ACTA 55
BOND $H
FMAP 2
PLAN 5
HTAB O8 O7_$2
HTAB O8 O7_$5
HTAB N3 O5_$3
HTAB N3 O6_$4
HTAB N2 O6_$3
HTAB O3 O8_$1
HTAB O3 O7_$2
HTAB O2 O5
HTAB O2 O4_$1
HTAB O1 O4
HTAB O1 O8
EQIV $5 -x+1, -y+1, -z
EQIV $4 -x+1, -y, -z+1
EQIV $3 -x+2, -y, -z+1
EQIV $2 x, y+1, z
EQIV $1 x+1, y, z
SIZE 0.120 0.190 0.190
CONF
TEMP -173
WGHT    0.038600    0.293600
FVAR       0.25457
CO1   6    1.000000    0.500000    0.000000    10.50000    0.00874    0.00915 =
         0.01048    0.00014   -0.00139   -0.00265
O1    4    0.680157    0.502155    0.065891    11.00000    0.01000    0.01204 =
         0.01902    0.00234   -0.00009   -0.00251
AFIX   3
H1A   2    0.576147    0.596505    0.059241    11.00000   -1.20000
H1B   2    0.625267    0.425545    0.106051    11.00000   -1.20000
AFIX   0
O2    4    1.138656    0.270656    0.097139    11.00000    0.01276    0.01511 =
         0.01792    0.00479   -0.00497   -0.00609
AFIX   3
H2A   2    1.238426    0.264386    0.133099    11.00000   -1.20000
H2B   2    1.051276    0.213446    0.131659    11.00000   -1.20000
AFIX   0
O3    4    1.016996    0.670882    0.106413    11.00000    0.01065    0.01492 =
         0.01781   -0.00471   -0.00015   -0.00364
AFIX   3
H3C   2    1.130376    0.707992    0.096733    11.00000   -1.20000
H3D   2    0.902486    0.753792    0.119253    11.00000   -1.20000
AFIX   0
N1    3    0.776180    0.291290    0.482763    11.00000    0.01494    0.01361 =
         0.01333   -0.00052   -0.00315   -0.00324
N2    3    1.133179    0.192734    0.534635    11.00000    0.01250    0.01371 =
         0.01444   -0.00128   -0.00239   -0.00303
AFIX   3
H2N   2    1.221419    0.128284    0.583725    11.00000   -1.20000
AFIX   0
N3    3    0.845926    0.095693    0.635084    11.00000    0.01399    0.02058 =
         0.01568    0.00533   -0.00472   -0.00654
AFIX   3
H3A   2    0.936986    0.029133    0.682533    11.00000   -1.20000
H3B   2    0.704746    0.088393    0.644284    11.00000   -1.20000
AFIX   0
C1    1    0.917572    0.193302    0.550624    11.00000    0.01357    0.01141 =
         0.01300   -0.00249   -0.00177   -0.00287
C2    1    1.214107    0.287705    0.447709    11.00000    0.01502    0.01498 =
         0.01758   -0.00445    0.00315   -0.00523
AFIX  43
H2    2    1.365515    0.283987    0.436101    11.00000   -1.20000
AFIX   0
C3    1    1.077474    0.388456    0.377100    11.00000    0.01948    0.01424 =
         0.01414   -0.00223    0.00308   -0.00532
AFIX  43
H3    2    1.130697    0.455523    0.315450    11.00000   -1.20000
AFIX   0
C4    1    0.853854    0.389651    0.398817    11.00000    0.01873    0.01187 =
         0.01191   -0.00334   -0.00151   -0.00282
C5    1    0.690368    0.505415    0.329008    11.00000    0.02223    0.01709 =
         0.01547    0.00167   -0.00610   -0.00489
AFIX 137
H5A   2    0.631860    0.428074    0.295994    11.00000   -1.50000
H5B   2    0.761874    0.580710    0.274617    11.00000   -1.50000
H5C   2    0.570093    0.583424    0.370607    11.00000   -1.50000
AFIX   0
S1    5    0.643092    0.070569    0.223204    11.00000    0.00895    0.01018 =
         0.01081   -0.00010   -0.00176   -0.00313
O4    4    0.489217    0.250430    0.199450    11.00000    0.01207    0.01046 =
         0.01717   -0.00027   -0.00327   -0.00155
O5    4    0.865827    0.090360    0.220973    11.00000    0.01033    0.01923 =
         0.01648    0.00389   -0.00349   -0.00670
O6    4    0.573482   -0.015844    0.329027    11.00000    0.01257    0.01674 =
         0.01386    0.00332   -0.00101   -0.00538
O7    4    0.644248   -0.044773    0.143417    11.00000    0.01780    0.01487 =
         0.01707   -0.00539   -0.00439   -0.00220
O8    4    0.360827    0.827576    0.056992    11.00000    0.01648    0.01419 =
         0.01718   -0.00236   -0.00206   -0.00619
AFIX   3
H8A   2    0.411917    0.880322    0.093942    11.00000   -1.20000
H8B   2    0.351267    0.899416    0.000932    11.00000   -1.20000
HKLF 4
REM  JTM355_0m in P-1
REM R1 =  0.0263 for   2944 Fo > 4sig(Fo)  and  0.0273 for all   3085 data
REM    161 parameters refined using      0 restraints
END
WGHT      0.0385      0.2931
REM Highest difference peak  0.588,  deepest hole -0.396,  1-sigma level  0.076
Q1    1   0.7642  0.0830  0.2209  11.00000  0.05    0.59
Q2    1   0.6535  0.0215  0.1697  11.00000  0.05    0.44
Q3    1   0.9659  0.3785  0.3851  11.00000  0.05    0.42
Q4    1   1.0327  0.1899  0.5388  11.00000  0.05    0.37
Q5    1   0.5878  0.1737  0.1965  11.00000  0.05    0.35
;
