# Supplementary material for: Bis(2-amino-4-methyl­pyrimidin-1-ium) hexa­aqua­cobalt(II) disulfate dihydrate
Source: Acta Crystallogr Sect E Struct Rep Online. 2013 Jan 31;69(Pt 2):m128. doi: 10.1107/S1600536813002146 (PMC3569216; doi:10.1107/S1600536813002146)
Supplement: Supplementary file 2 [file e-69-0m128-Isup2.hkl]

# 
# h,k,l, Fc-squared, Fo-squared, sigma(Fo-squared) and status flag 
# 
data_I
_shelx_title ' JTM355_0m in P-1' 
_shelx_refln_list_code          4 
_shelx_F_calc_maximum      133.91 
_exptl_crystal_F_000       321.00 
_reflns_d_resolution_high  0.7292 
 
loop_ 
 _symmetry_equiv_pos_as_xyz 
 'x, y, z' 
 '-x, -y, -z' 
 
_cell_length_a     6.4116 
_cell_length_b     7.7751 
_cell_length_c    13.0423 
_cell_angle_alpha  80.136 
_cell_angle_beta   80.413 
_cell_angle_gamma  73.231 
 
_shelx_F_squared_multiplier     1.000 
 
loop_ 
 _refln_index_h 
 _refln_index_k 
 _refln_index_l 
 _refln_F_squared_calc 
 _refln_F_squared_meas 
 _refln_F_squared_sigma 
 _refln_observed_status 
   1   0   0      773.49      724.60      9.75 o 
   2   0   0      105.62      117.46      2.44 o 
   3   0   0      692.02      618.70      8.40 o 
   4   0   0      618.40      634.52      8.49 o 
   5   0   0       97.17       95.26      2.65 o 
   6   0   0      964.37      972.23     19.18 o 
   7   0   0        0.92        1.50      0.79 o 
   8   0   0      339.04      349.48     10.85 o 
  -7   1   0      254.21      245.36      8.08 o 
  -6   1   0      300.03      301.51      6.29 o 
  -5   1   0        6.66        5.80      0.76 o 
  -4   1   0     2913.35     2935.88     44.17 o 
  -3   1   0      383.68      398.25      5.43 o 
  -2   1   0        1.51        4.59      1.03 o 
  -1   1   0     4228.73     4669.64     90.83 o 
   0   1   0       79.96      110.97      2.83 o 
   1   1   0     1724.84     1785.58     23.71 o 
   2   1   0     1157.87     1073.81     11.39 o 
   3   1   0      241.53      274.53      4.30 o 
   4   1   0     1634.70     1738.17     21.62 o 
   5   1   0      111.48       92.45      2.72 o 
   6   1   0       20.00       17.44      1.44 o 
   7   1   0      274.53      281.36      7.40 o 
   8   1   0        2.13        1.98      0.90 o 
  -7   2   0      110.61      128.84      5.30 o 
  -6   2   0       88.50       89.99      3.18 o 
  -5   2   0      601.15      623.33     12.85 o 
  -4   2   0      166.07      157.49      3.47 o 
  -3   2   0     1316.98     1371.23     31.24 o 
  -2   2   0      147.04      103.85      2.34 o 
  -1   2   0     2147.72     2261.83     45.43 o 
   0   2   0      680.83      727.11     13.44 o 
   1   2   0      152.49      169.68      3.73 o 
   2   2   0        0.65        1.74      0.57 o 
   3   2   0     6234.62     6471.11     66.87 o 
   4   2   0        2.19        3.66      0.39 o 
   5   2   0       12.61       15.86      0.91 o 
   6   2   0      441.40      411.17      9.37 o 
   7   2   0       65.11       56.87      3.60 o 
   8   2   0       62.31       69.78      4.36 o 
  -6   3   0       70.48       73.17      2.87 o 
  -5   3   0      749.22      697.37     13.59 o 
  -4   3   0        1.42        1.84      0.73 o 
  -3   3   0      838.22      796.04     12.68 o 
  -2   3   0      233.39      260.30      3.47 o 
  -1   3   0     2042.40     2127.78     28.37 o 
   0   3   0      152.89      151.33      4.61 o 
   1   3   0      399.68      389.70      5.19 o 
   2   3   0      135.68      206.35      5.07 o 
   3   3   0      118.86       98.20      2.21 o 
   4   3   0      139.57      161.00      3.59 o 
   5   3   0      539.88      507.30      8.04 o 
   6   3   0      417.14      392.14      7.74 o 
   7   3   0       62.03       66.47      3.05 o 
   8   3   0       14.31       15.96      2.09 o 
  -6   4   0       40.04       36.83      1.91 o 
  -5   4   0      162.51      166.12      4.33 o 
  -4   4   0      275.98      255.70      5.63 o 
  -3   4   0      104.79      100.20      3.65 o 
  -2   4   0       47.95       47.30      2.03 o 
  -1   4   0      272.34      317.88      4.83 o 
   0   4   0     1294.33     1467.51     27.09 o 
   1   4   0       37.55       13.41      0.46 o 
   2   4   0      611.00      614.53      8.84 o 
   3   4   0      280.24      278.57      5.66 o 
   4   4   0      846.69      818.02     10.95 o 
   5   4   0       14.52       13.62      0.89 o 
   6   4   0      161.92      165.11      3.66 o 
   7   4   0      100.95       98.44      3.76 o 
   8   4   0        6.54        5.66      1.13 o 
  -6   5   0      476.36      475.12     17.59 o 
  -5   5   0       41.39       39.87      2.74 o 
  -4   5   0      231.33      234.30      7.48 o 
  -3   5   0      249.08      235.90      6.92 o 
  -2   5   0       47.24       52.40      2.34 o 
  -1   5   0      107.73      111.50      3.72 o 
   0   5   0     1238.30     1282.45     17.56 o 
   1   5   0      465.16      442.21      6.10 o 
   2   5   0       32.77       40.61      1.37 o 
   3   5   0      747.00      718.81     12.10 o 
   4   5   0      120.85      121.75      2.43 o 
   5   5   0      406.64      397.09      6.14 o 
   6   5   0      521.97      510.38      8.47 o 
   7   5   0       99.50       95.28      3.51 o 
   8   5   0      280.07      295.89      8.05 o 
  -5   6   0      168.08      163.51      6.40 o 
  -4   6   0      234.71      226.54      7.44 o 
  -3   6   0      456.39      436.35     11.52 o 
  -2   6   0      186.60      203.06      5.99 o 
  -1   6   0      184.56      172.24      4.17 o 
   0   6   0       12.70       16.04      0.89 o 
   1   6   0      289.71      282.48      4.91 o 
   2   6   0      233.74      242.07      4.81 o 
   3   6   0      839.28      841.34     14.10 o 
   4   6   0      832.50      820.66     12.61 o 
   5   6   0       55.83       56.97      1.65 o 
   6   6   0       15.73       15.63      0.98 o 
   7   6   0      302.38      309.35      7.10 o 
  -4   7   0        1.06        0.73      0.79 o 
  -3   7   0      631.73      626.16     25.92 o 
  -2   7   0       51.35       46.72      2.40 o 
  -1   7   0       10.41       14.47      1.23 o 
   0   7   0      737.33      741.66     12.72 o 
   1   7   0      158.64      159.68      3.68 o 
   2   7   0      126.45      130.13      3.20 o 
   3   7   0      908.79      899.88     15.18 o 
   4   7   0      219.83      213.25      4.43 o 
   5   7   0      111.77      109.97      2.99 o 
   6   7   0      222.82      216.95      4.10 o 
   7   7   0        3.74        5.00      0.84 o 
  -3   8   0       21.13       18.39      3.32 o 
  -2   8   0      140.44      138.36      5.40 o 
  -1   8   0      257.40      256.58     13.19 o 
   0   8   0        4.76        4.51      0.70 o 
   1   8   0        1.55        1.93      0.82 o 
   2   8   0      124.37      119.54      3.48 o 
   3   8   0      184.12      176.95      4.94 o 
   4   8   0      480.63      487.88      8.49 o 
   5   8   0       15.76       16.92      1.19 o 
   6   8   0       26.62       28.87      1.89 o 
  -1   9   0       88.09       91.81      3.30 o 
   0   9   0      741.12      737.32     21.00 o 
   1   9   0      261.93      254.58      5.58 o 
   2   9   0      109.04      104.44      3.33 o 
   3   9   0      658.87      642.86     11.76 o 
   4   9   0        2.80        3.37      0.88 o 
   5   9   0       17.11       14.96      2.45 o 
   6   9   0      270.77      290.72     14.81 o 
   0  10   0      250.06      237.98      6.31 o 
   1  10   0       73.22       82.00      2.89 o 
   2  10   0      197.26      205.37      5.67 o 
   3  10   0       14.35       14.05      1.33 o 
  -3 -10   1       72.42       73.79      2.87 o 
  -2 -10   1      112.84      121.99      3.64 o 
  -1 -10   1       17.39       19.13      1.39 o 
   0 -10   1      303.36      326.16     11.78 o 
  -5  -9   1      124.98      126.00      4.30 o 
  -4  -9   1      264.88      261.27      5.96 o 
  -3  -9   1      579.98      589.55     12.26 o 
  -2  -9   1       90.50       98.62      2.83 o 
  -1  -9   1       76.09       83.48      2.50 o 
   0  -9   1      238.38      236.32      9.11 o 
   1  -9   1        0.62        1.63      0.74 o 
  -6  -8   1      217.22      220.57      5.57 o 
  -5  -8   1       31.62       30.26      1.74 o 
  -4  -8   1      422.41      428.00      8.43 o 
  -3  -8   1        5.34        5.47      0.74 o 
  -2  -8   1        4.03        4.20      0.85 o 
  -1  -8   1      670.01      678.09     11.93 o 
   0  -8   1       52.40       57.69      1.87 o 
   1  -8   1      260.65      250.59     12.27 o 
   2  -8   1      186.16      194.55      6.12 o 
   3  -8   1       57.55       64.10      3.25 o 
  -7  -7   1        2.71        4.44      0.76 o 
  -6  -7   1      118.15      109.73      3.43 o 
  -5  -7   1     1436.77     1384.93     22.75 o 
  -4  -7   1      127.38      137.63      3.32 o 
  -3  -7   1      105.73      107.79      2.71 o 
  -2  -7   1      461.40      464.39      8.44 o 
  -1  -7   1      309.03      300.94      5.31 o 
   0  -7   1     1212.62     1180.38     19.26 o 
   1  -7   1      531.09      555.06     13.32 o 
   2  -7   1       11.16        8.98      1.12 o 
   3  -7   1      263.29      254.32     10.72 o 
   4  -7   1      152.01      148.91      5.68 o 
  -7  -6   1        4.10        3.32      0.75 o 
  -6  -6   1      737.98      727.33     13.34 o 
  -5  -6   1        0.72        1.10      0.43 o 
  -4  -6   1      318.27      308.83      5.65 o 
  -3  -6   1     1272.48     1257.39     20.32 o 
  -2  -6   1       59.72       58.62      1.80 o 
  -1  -6   1      620.78      615.46      8.33 o 
   0  -6   1      223.74      233.80      7.51 o 
   1  -6   1       47.05       48.39      1.68 o 
   2  -6   1      149.37      147.28      4.67 o 
   3  -6   1      257.62      261.94      7.79 o 
   4  -6   1       39.21       33.46      2.36 o 
   5  -6   1      363.04      352.88     10.71 o 
  -7  -5   1      639.23      651.13     13.86 o 
  -6  -5   1        7.64        5.47      0.77 o 
  -5  -5   1       34.35       32.52      1.24 o 
  -4  -5   1       78.14       67.92      1.67 o 
  -3  -5   1      293.69      307.57      5.31 o 
  -2  -5   1     1132.08     1177.77     26.44 o 
  -1  -5   1     1055.87     1118.34     16.06 o 
   0  -5   1       95.99       91.50      2.92 o 
   1  -5   1      802.85      870.21     11.29 o 
   2  -5   1      108.74      119.48      4.71 o 
   3  -5   1       62.32       53.69      4.40 o 
   4  -5   1      207.28      192.05      6.30 o 
   5  -5   1        6.92        5.84      1.37 o 
  -8  -4   1      157.22      169.20      6.81 o 
  -7  -4   1        1.32        0.88      0.70 o 
  -6  -4   1      575.04      560.55      9.12 o 
  -5  -4   1        8.90        8.49      0.76 o 
  -4  -4   1      172.55      177.32      3.12 o 
  -3  -4   1      185.43      175.68      3.13 o 
  -2  -4   1      436.80      432.72      6.44 o 
  -1  -4   1        1.33        1.30      0.23 o 
   0  -4   1     1590.90     1707.00     31.37 o 
   1  -4   1      796.42      879.95     12.33 o 
   2  -4   1       56.51       57.12      2.23 o 
   3  -4   1      170.71      180.43      5.44 o 
   4  -4   1       38.43       36.93      2.78 o 
   5  -4   1       11.29       11.87      0.96 o 
   6  -4   1      259.40      264.55      6.27 o 
  -8  -3   1        1.21        0.25      0.73 o 
  -7  -3   1       75.52       85.57      3.48 o 
  -6  -3   1      123.13      140.24      3.74 o 
  -5  -3   1       43.87       39.37      1.43 o 
  -4  -3   1      647.51      614.86      9.23 o 
  -3  -3   1       86.66       95.82      1.86 o 
  -2  -3   1       89.33      117.30      2.42 o 
  -1  -3   1      271.09      297.48      4.06 o 
   0  -3   1      463.65      536.92     10.47 o 
   1  -3   1      174.25      241.56      4.81 o 
   2  -3   1      640.60      665.23     10.48 o 
   3  -3   1        8.94       12.67      0.59 o 
   4  -3   1     1650.07     1593.01     24.66 o 
   5  -3   1      384.52      375.18      8.04 o 
   6  -3   1        3.93        3.23      0.94 o 
   7  -3   1       82.24       75.72      3.41 o 
  -8  -2   1      281.61      316.88     10.96 o 
  -7  -2   1      109.09      104.21      5.07 o 
  -6  -2   1      126.06      145.80      4.49 o 
  -5  -2   1      250.19      274.27      4.93 o 
  -4  -2   1        6.09        2.05      0.40 o 
  -3  -2   1      413.75      397.38      5.48 o 
  -2  -2   1      472.50      439.87      5.86 o 
  -1  -2   1      413.70      405.46      6.24 o 
   0  -2   1      903.09      952.73     17.45 o 
   1  -2   1     2325.47     2717.42     47.67 o 
   2  -2   1      354.34      437.12      6.83 o 
   3  -2   1     2669.84     2786.12     41.75 o 
   4  -2   1      469.76      453.69      7.93 o 
   5  -2   1      143.90      144.67      3.49 o 
   6  -2   1      333.45      336.68     10.05 o 
   7  -2   1        3.28        2.86      1.14 o 
  -8  -1   1       53.86       64.97      4.15 o 
  -7  -1   1      339.69      335.69      8.44 o 
  -6  -1   1      104.32      110.79      3.75 o 
  -5  -1   1      134.13      113.14      3.20 o 
  -4  -1   1      474.88      449.04      6.31 o 
  -3  -1   1     2704.56     3026.37     42.71 o 
  -2  -1   1     1011.14      976.09     11.11 o 
  -1  -1   1     3979.07     4050.93     58.50 o 
   0  -1   1        9.22       17.17      0.56 o 
   1  -1   1      643.62      586.14     10.33 o 
   2  -1   1      709.42      715.02     13.85 o 
   3  -1   1      109.61      121.31      2.87 o 
   4  -1   1      870.95      851.57     13.73 o 
   5  -1   1      602.04      612.64     10.61 o 
   6  -1   1        3.53        3.01      0.72 o 
   7  -1   1      708.59      720.21     18.44 o 
  -8   0   1      319.30      336.46     10.67 o 
  -7   0   1       73.63       66.23      3.03 o 
  -6   0   1      506.50      479.29     10.59 o 
  -5   0   1     1068.89     1047.74     16.95 o 
  -4   0   1       19.92       28.04      0.96 o 
  -3   0   1     2287.91     2430.49     27.24 o 
  -2   0   1     7399.62     7702.88     84.58 o 
  -1   0   1     2635.06     2780.00     30.59 o 
   1   0   1      931.23     1008.00     15.04 o 
   2   0   1      208.05      208.19      2.67 o 
   3   0   1     4570.08     4652.84     65.62 o 
   4   0   1      249.47      263.83      4.39 o 
   5   0   1       73.05       68.41      2.69 o 
   6   0   1      930.70      932.57     18.46 o 
   7   0   1       39.65       37.84      2.25 o 
   8   0   1       51.59       57.48      3.52 o 
  -7   1   1       58.39       59.16      3.41 o 
  -6   1   1      862.47      860.04     27.62 o 
  -5   1   1       45.93       43.00      1.69 o 
  -4   1   1      433.86      425.40     10.03 o 
  -3   1   1      718.91      762.60      9.02 o 
  -2   1   1       33.47       28.61      1.16 o 
  -1   1   1     1318.68     1392.41     18.63 o 
   0   1   1     2492.95     2686.47     45.64 o 
   1   1   1        7.96        3.44      0.23 o 
   2   1   1     4825.58     5033.20     55.37 o 
   3   1   1     1101.59     1310.81     14.93 o 
   4   1   1      178.93      164.05      2.91 o 
   5   1   1      238.43      244.39      4.43 o 
   6   1   1        0.51        0.59      0.63 o 
   7   1   1      229.54      241.30      6.57 o 
   8   1   1      253.78      277.48      7.69 o 
  -7   2   1        9.58        8.34      1.51 o 
  -6   2   1        3.28        3.52      0.86 o 
  -5   2   1      709.06      717.39     20.15 o 
  -4   2   1      284.91      279.01      5.34 o 
  -3   2   1       29.45       33.09      1.74 o 
  -2   2   1      915.16      853.96     11.86 o 
  -1   2   1      824.03      899.30     11.07 o 
   0   2   1     1123.30     1310.49     15.81 o 
   1   2   1     8423.89     7504.08    245.38 o 
   2   2   1     2697.12     2764.33     36.86 o 
   3   2   1      854.56      844.49      9.27 o 
   4   2   1      211.81      180.47      2.57 o 
   5   2   1      180.81      178.13      3.86 o 
   6   2   1        3.18        9.47      1.22 o 
   7   2   1       21.76       24.85      2.40 o 
   8   2   1       47.39       49.85      3.54 o 
  -6   3   1      162.48      158.80      4.65 o 
  -5   3   1      268.98      258.58      6.20 o 
  -4   3   1       50.72       39.76      1.74 o 
  -3   3   1     2071.56     2126.37     28.87 o 
  -2   3   1      172.02      206.98      3.36 o 
  -1   3   1       94.51      103.47      1.87 o 
   0   3   1      985.35     1042.84     15.52 o 
   1   3   1        2.93        6.41      0.35 o 
   2   3   1      116.06       96.97      2.82 o 
   3   3   1      657.94      626.66      8.24 o 
   4   3   1        0.93        0.63      0.31 o 
   5   3   1      253.52      293.74      5.15 o 
   6   3   1       34.07       33.78      2.18 o 
   7   3   1        5.54        4.69      1.84 o 
   8   3   1      208.86      238.09      9.18 o 
  -6   4   1       33.34       28.36      1.68 o 
  -5   4   1       70.51       69.05      3.00 o 
  -4   4   1      110.38      107.16      3.10 o 
  -3   4   1        6.62        6.97      0.70 o 
  -2   4   1     1060.15     1117.39     20.43 o 
  -1   4   1     1448.95     1415.82     19.33 o 
   0   4   1      152.47      158.76      3.26 o 
   1   4   1      544.45      534.01      7.13 o 
   2   4   1      179.57      175.97      3.59 o 
   3   4   1       57.64       59.93      1.77 o 
   4   4   1     1106.75     1108.12     14.45 o 
   5   4   1      435.74      415.53      6.27 o 
   6   4   1      290.17      282.33      5.30 o 
   7   4   1      798.67      776.20     16.22 o 
   8   4   1        3.76        1.18      0.85 o 
  -6   5   1      139.92      145.51      7.72 o 
  -5   5   1       66.12       66.41      3.62 o 
  -4   5   1      250.97      236.97      7.45 o 
  -3   5   1      113.24      112.66      4.17 o 
  -2   5   1     1190.04     1190.56     21.88 o 
  -1   5   1       20.88       22.56      1.64 o 
   0   5   1     2384.92     2559.03     42.05 o 
   1   5   1     1606.60     1676.17     21.10 o 
   2   5   1      592.74      571.21     11.02 o 
   3   5   1      576.55      581.55     10.41 o 
   4   5   1      386.05      367.76      6.05 o 
   5   5   1      190.55      179.36      3.36 o 
   6   5   1      817.79      815.06     11.47 o 
   7   5   1       86.88       81.01      3.36 o 
   8   5   1       71.47       73.38      3.76 o 
  -5   6   1        6.88        7.00      1.43 o 
  -4   6   1      356.08      343.65     10.16 o 
  -3   6   1      288.38      279.44      8.21 o 
  -2   6   1        1.48        1.63      0.67 o 
  -1   6   1      271.62      265.78      5.99 o 
   0   6   1      274.45      282.19      5.56 o 
   1   6   1      148.92      160.07      3.21 o 
   2   6   1      498.15      478.87     11.25 o 
   3   6   1      209.21      222.37      4.71 o 
   4   6   1       34.20       34.02      1.15 o 
   5   6   1      774.47      760.74     10.69 o 
   6   6   1       22.19       21.34      1.20 o 
   7   6   1      178.31      173.40      4.42 o 
   8   6   1      154.61      159.56      9.72 o 
  -4   7   1        9.81        9.77      1.85 o 
  -3   7   1      183.61      179.57      6.19 o 
  -2   7   1      111.89      115.43      4.71 o 
  -1   7   1       18.39       23.29      1.42 o 
   0   7   1        6.02        8.03      1.74 o 
   1   7   1      262.30      259.68      5.38 o 
   2   7   1      230.22      242.33      5.03 o 
   3   7   1      365.30      347.36      6.82 o 
   4   7   1     1372.59     1359.41     25.55 o 
   5   7   1       91.31       92.12      2.69 o 
   6   7   1      193.42      193.19      3.82 o 
   7   7   1        0.88        0.77      0.53 o 
  -3   8   1       99.48      102.55      7.33 o 
  -2   8   1        4.07        3.94      0.99 o 
  -1   8   1      103.05      104.99      7.79 o 
   0   8   1      168.33      158.43      3.98 o 
   1   8   1       13.41       12.57      1.00 o 
   2   8   1      112.66      111.22      3.40 o 
   3   8   1       11.82       12.91      2.05 o 
   4   8   1        3.87        3.89      0.79 o 
   5   8   1      271.22      263.97      5.48 o 
   6   8   1        3.59        3.46      0.75 o 
   7   8   1       36.90       33.16      2.09 o 
  -1   9   1       13.70       13.35      1.38 o 
   0   9   1        4.38        6.07      1.69 o 
   1   9   1      195.22      197.25      4.76 o 
   2   9   1        1.65        2.50      0.73 o 
   3   9   1       14.89       16.36      1.38 o 
   4   9   1      248.15      262.96      9.91 o 
   5   9   1      206.04      200.66      4.67 o 
   6   9   1      220.56      228.69     12.34 o 
   1  10   1        0.34        0.83      0.60 o 
   2  10   1      222.87      237.98      6.23 o 
   3  10   1      287.82      291.30      7.29 o 
   4  10   1        9.38        6.64      2.31 o 
  -2 -10   2       19.14       20.93      1.25 o 
  -5  -9   2       77.19       84.87      6.94 o 
  -4  -9   2        3.57        2.71      0.75 o 
  -3  -9   2       21.71       22.50      1.51 o 
  -2  -9   2      245.62      247.78      5.95 o 
  -1  -9   2       57.04       56.08      3.44 o 
   0  -9   2      136.02      132.55      8.64 o 
   1  -9   2      386.35      398.11      9.02 o 
  -6  -8   2      126.19      123.01      4.40 o 
  -5  -8   2        3.84        4.25      0.89 o 
  -4  -8   2        6.31        7.48      0.97 o 
  -3  -8   2      825.38      854.89     14.71 o 
  -2  -8   2        6.17        7.16      0.77 o 
  -1  -8   2      303.77      322.41      7.20 o 
   0  -8   2        6.65        5.81      1.56 o 
   1  -8   2       52.48       57.72      2.36 o 
   2  -8   2      212.06      209.55     11.88 o 
   3  -8   2      147.54      135.38      5.63 o 
  -7  -7   2      400.88      410.93     18.05 o 
  -6  -7   2      138.84      133.32      4.56 o 
  -5  -7   2      245.01      232.84      5.47 o 
  -4  -7   2      275.55      275.49      6.30 o 
  -3  -7   2       15.86       14.43      0.94 o 
  -2  -7   2      634.33      641.70     10.08 o 
  -1  -7   2        1.80        2.47      0.67 o 
   0  -7   2       12.84       10.35      1.30 o 
   1  -7   2      634.01      616.47     24.54 o 
   2  -7   2      154.77      159.67      5.00 o 
   3  -7   2      207.55      175.30     10.65 o 
   4  -7   2      275.00      254.15     14.04 o 
  -7  -6   2       15.31       18.66      1.34 o 
  -6  -6   2      371.73      348.72      7.00 o 
  -5  -6   2      142.88      140.03      3.36 o 
  -4  -6   2       25.54       24.72      1.26 o 
  -3  -6   2     1087.44     1075.55     15.90 o 
  -2  -6   2      169.29      166.41      3.33 o 
  -1  -6   2       67.09       68.75      2.76 o 
   0  -6   2     1097.72     1114.64     18.79 o 
   1  -6   2        4.50        4.93      0.58 o 
   2  -6   2      174.39      161.52      4.90 o 
   3  -6   2      128.79      136.50      4.74 o 
   4  -6   2       19.68       19.05      1.77 o 
   5  -6   2       34.63       30.17      2.40 o 
  -7  -5   2       20.94       17.97      1.60 o 
  -6  -5   2       73.36       68.86      2.41 o 
  -5  -5   2      255.81      244.31      4.63 o 
  -4  -5   2     2695.80     2611.53     32.69 o 
  -3  -5   2      319.24      303.96      5.28 o 
  -2  -5   2        0.71        0.63      0.34 o 
  -1  -5   2      106.92       94.94      2.83 o 
   0  -5   2      187.94      198.44      5.03 o 
   1  -5   2       82.67       68.54      3.12 o 
   2  -5   2       24.28       26.49      1.48 o 
   3  -5   2       31.40       30.55      1.94 o 
   4  -5   2      176.28      166.21      5.70 o 
   5  -5   2      237.32      235.47      7.78 o 
  -8  -4   2      394.99      419.15     12.54 o 
  -7  -4   2       67.19       71.81      3.12 o 
  -6  -4   2        4.03        5.52      0.79 o 
  -5  -4   2      788.57      781.92     11.99 o 
  -4  -4   2      593.86      593.03      9.02 o 
  -3  -4   2       48.27       51.09      1.52 o 
  -2  -4   2      306.72      288.68      4.75 o 
  -1  -4   2      150.29      155.93      3.18 o 
   0  -4   2      564.01      633.76     12.52 o 
   1  -4   2     1032.13     1097.78     13.88 o 
   2  -4   2      466.64      500.76      9.89 o 
   3  -4   2      124.08      123.29      3.48 o 
   4  -4   2       54.68       59.03      2.91 o 
   5  -4   2       33.23       33.28      2.45 o 
   6  -4   2      475.58      483.87     19.44 o 
  -8  -3   2       32.82       39.83      3.07 o 
  -7  -3   2       11.45       10.76      1.45 o 
  -6  -3   2      593.94      593.28     11.05 o 
  -5  -3   2      342.50      323.37      6.90 o 
  -4  -3   2       79.19       67.92      1.88 o 
  -3  -3   2      713.53      667.47      8.89 o 
  -2  -3   2      139.99      169.14      3.09 o 
  -1  -3   2      914.18      900.00     11.39 o 
   0  -3   2     2067.91     2361.73     42.56 o 
   1  -3   2       43.10       47.77      2.25 o 
   2  -3   2     2596.07     2765.37     50.43 o 
   3  -3   2      246.12      267.39      6.73 o 
   4  -3   2      135.04      129.12      4.05 o 
   5  -3   2      159.27      153.13      4.05 o 
   6  -3   2        0.60        1.75      0.69 o 
   7  -3   2       64.83       65.71      3.04 o 
  -8  -2   2       37.90       39.65      3.22 o 
  -7  -2   2      217.70      222.17      6.39 o 
  -6  -2   2      192.65      182.66      4.47 o 
  -5  -2   2     1129.05     1136.16     16.46 o 
  -4  -2   2      612.95      613.31      8.35 o 
  -3  -2   2       42.80       48.90      1.17 o 
  -2  -2   2      925.79      936.87     12.96 o 
  -1  -2   2        1.00        0.73      0.15 o 
   0  -2   2      104.64       94.45      2.00 o 
   1  -2   2     7544.65     7935.66    193.94 o 
   2  -2   2     2426.30     2667.46     41.67 o 
   3  -2   2      170.97      167.23      3.32 o 
   4  -2   2     1328.05     1342.23     20.98 o 
   5  -2   2      525.05      502.41      9.31 o 
   6  -2   2      222.49      222.94      5.03 o 
   7  -2   2      287.53      293.34      9.60 o 
  -8  -1   2      158.21      176.22     10.65 o 
  -7  -1   2        1.40        0.45      0.85 o 
  -6  -1   2      248.09      261.22      6.71 o 
  -5  -1   2        0.59        1.09      0.49 o 
  -4  -1   2       89.69       77.91      1.58 o 
  -3  -1   2     3043.77     3179.80     37.64 o 
  -2  -1   2     1458.26     1569.05     17.66 o 
  -1  -1   2     1680.35     1712.91     22.89 o 
   0  -1   2     4631.51     4480.86     69.73 o 
   1  -1   2      122.59      115.07      3.09 o 
   2  -1   2        9.02       20.80      0.76 o 
   3  -1   2     2199.94     2241.24     29.90 o 
   4  -1   2       40.26       45.42      1.58 o 
   5  -1   2     2842.12     2791.69     42.55 o 
   6  -1   2      282.97      283.47      5.98 o 
   7  -1   2        0.40        0.00      0.65 o 
  -8   0   2      117.97      135.55      5.86 o 
  -7   0   2      178.11      189.94     10.49 o 
  -6   0   2       32.29       27.84      1.85 o 
  -5   0   2      527.36      565.10     10.04 o 
  -4   0   2       86.67       83.74      2.45 o 
  -3   0   2      248.53      241.92      3.33 o 
  -2   0   2       57.88       39.83      0.83 o 
  -1   0   2     3116.77     3193.31     40.72 o 
   0   0   2      789.07      753.31     11.22 o 
   1   0   2     5266.47     5295.51     77.66 o 
   2   0   2        7.85        8.57      0.45 o 
   3   0   2       91.45       93.44      2.47 o 
   4   0   2     1664.52     1601.97     23.25 o 
   5   0   2       53.16       49.71      1.79 o 
   6   0   2      102.06      107.27      3.10 o 
   7   0   2      165.69      159.92      5.01 o 
   8   0   2       55.37       67.86      3.20 o 
  -7   1   2       72.60       78.13      4.04 o 
  -6   1   2      550.25      544.11     14.32 o 
  -5   1   2       16.95       21.26      1.22 o 
  -4   1   2        5.28        8.22      0.64 o 
  -3   1   2        1.81        1.91      0.40 o 
  -2   1   2      186.76      172.32      2.59 o 
  -1   1   2      289.96      298.86      5.16 o 
   0   1   2     5425.61     5356.83     79.91 o 
   1   1   2       56.81       68.94      1.02 o 
   2   1   2      287.29      322.45      3.96 o 
   3   1   2       53.53       36.20      0.86 o 
   4   1   2      202.64      248.68      4.01 o 
   5   1   2       48.71       46.12      1.92 o 
   6   1   2      250.62      254.92      7.53 o 
   7   1   2       23.77       26.39      2.07 o 
   8   1   2      233.09      261.62      7.35 o 
  -7   2   2       37.31       40.89      3.09 o 
  -6   2   2       61.74       66.42      3.45 o 
  -5   2   2       30.72       29.19      1.68 o 
  -4   2   2      661.42      677.63     11.31 o 
  -3   2   2      273.32      287.34      5.42 o 
  -2   2   2     1036.66     1036.54     14.33 o 
  -1   2   2      872.14      958.94     14.64 o 
   0   2   2     6103.07     6519.35     97.75 o 
   1   2   2      585.57      643.80      9.77 o 
   2   2   2      605.75      553.30      7.13 o 
   3   2   2      956.40     1005.55     11.65 o 
   4   2   2     2672.25     2826.48     29.75 o 
   5   2   2        5.14        8.12      0.70 o 
   6   2   2      138.50      140.86      3.66 o 
   7   2   2      180.06      163.20      6.66 o 
   8   2   2        1.95        1.50      1.23 o 
  -6   3   2       74.92       77.57      3.04 o 
  -5   3   2      290.69      274.88      6.51 o 
  -4   3   2        4.85        7.25      0.90 o 
  -3   3   2      325.40      346.83      6.67 o 
  -2   3   2      181.51      169.27      2.71 o 
  -1   3   2      128.35      147.76      3.52 o 
   0   3   2      966.65      947.55     10.73 o 
   1   3   2      342.92      360.36      8.38 o 
   2   3   2      250.23      261.45      4.11 o 
   3   3   2     2735.63     2826.77     34.33 o 
   4   3   2        2.30        5.59      0.84 o 
   5   3   2      258.46      251.28      4.60 o 
   6   3   2      212.56      216.28      5.78 o 
   7   3   2      101.65       96.37      3.73 o 
   8   3   2       25.64       28.49      3.63 o 
  -6   4   2       77.07       73.87      2.90 o 
  -5   4   2        6.01        6.94      0.97 o 
  -4   4   2      354.90      349.72      7.50 o 
  -3   4   2     1260.90     1216.82     21.75 o 
  -2   4   2        7.41       10.32      0.52 o 
  -1   4   2     3138.66     3236.66     60.56 o 
   0   4   2      383.51      396.09      5.87 o 
   1   4   2      352.83      366.77      6.05 o 
   2   4   2       69.99       57.41      1.54 o 
   3   4   2       17.48       12.28      0.81 o 
   4   4   2      383.57      380.53      6.16 o 
   5   4   2     1005.90      980.13     13.33 o 
   6   4   2       72.38       80.20      2.07 o 
   7   4   2       92.70      112.76      4.10 o 
   8   4   2      175.47      193.06      6.88 o 
  -6   5   2        3.80        3.55      1.39 o 
  -5   5   2      974.11      940.96     17.81 o 
  -4   5   2      668.93      635.85     17.01 o 
  -3   5   2        1.52        2.97      0.88 o 
  -2   5   2      942.65      946.32     17.84 o 
  -1   5   2       71.80       84.83      2.58 o 
   0   5   2      599.07      587.75     15.28 o 
   1   5   2     1534.79     1581.35     22.37 o 
   2   5   2       35.86       38.88      1.60 o 
   3   5   2      334.92      323.33      7.20 o 
   4   5   2     1058.19     1022.04     14.78 o 
   5   5   2       42.91       46.13      1.46 o 
   6   5   2      243.28      268.33      4.68 o 
   7   5   2      206.33      202.97      5.90 o 
   8   5   2        1.08        1.62      0.89 o 
  -5   6   2        8.58        7.18      1.52 o 
  -4   6   2       17.31       16.27      1.82 o 
  -3   6   2      384.66      362.54     10.16 o 
  -2   6   2        0.46        0.31      0.63 o 
  -1   6   2      334.29      347.59      7.56 o 
   0   6   2     1929.96     1887.51     29.84 o 
   1   6   2        4.27        2.84      0.54 o 
   2   6   2      514.74      540.18      9.40 o 
   3   6   2      234.22      225.57      5.50 o 
   4   6   2      181.45      180.07      3.52 o 
   5   6   2       80.36       75.47      1.96 o 
   6   6   2      320.68      307.07      5.26 o 
   7   6   2        0.78        0.59      0.50 o 
   8   6   2      426.89      485.00     21.29 o 
  -4   7   2      125.21      119.91      5.22 o 
  -3   7   2       11.37       15.39      1.73 o 
  -2   7   2      386.30      381.65     10.52 o 
  -1   7   2      209.09      205.78      6.49 o 
   0   7   2      129.20      126.37      3.33 o 
   1   7   2      657.01      655.57     11.60 o 
   2   7   2      330.54      332.86      7.41 o 
   3   7   2       34.21       34.64      1.56 o 
   4   7   2      274.35      271.05      5.82 o 
   5   7   2       47.77       50.87      1.55 o 
   6   7   2      167.33      163.03      3.52 o 
   7   7   2      446.55      460.03      8.04 o 
  -3   8   2      255.24      262.47      8.50 o 
  -2   8   2        1.39        1.04      0.79 o 
  -1   8   2        1.99        2.75      0.78 o 
   0   8   2      315.60      316.11      6.62 o 
   1   8   2       52.01       49.09      2.05 o 
   2   8   2       14.11       14.91      1.27 o 
   3   8   2      561.07      560.77     11.82 o 
   4   8   2       22.08       21.27      1.34 o 
   5   8   2       43.30       42.97      1.84 o 
   6   8   2      383.95      404.68     12.83 o 
   7   8   2       23.09       23.96      1.16 o 
  -1   9   2      200.34      209.48      6.71 o 
   0   9   2       73.67       71.58      3.52 o 
   1   9   2        6.03        4.70      0.91 o 
   2   9   2       47.10       51.44      2.32 o 
   3   9   2       33.06       30.01      1.84 o 
   4   9   2      614.48      620.08     20.42 o 
   5   9   2      646.12      656.68     12.42 o 
   6   9   2      107.68      117.77      3.79 o 
   1  10   2      211.87      221.60      5.95 o 
   2  10   2       52.37       59.25      2.58 o 
   3  10   2      221.03      223.12      6.10 o 
   4  10   2       65.58       76.23      6.79 o 
   5  10   2        0.33        0.15      1.23 o 
  -2 -10   3       78.14       82.41      3.49 o 
  -5  -9   3        0.47        0.31      1.39 o 
  -4  -9   3      398.39      400.95      8.29 o 
  -3  -9   3       94.21      101.36      3.40 o 
  -2  -9   3       87.76       96.29      2.99 o 
  -1  -9   3      108.84      108.94      6.94 o 
  -6  -8   3       42.16       47.53      5.09 o 
  -5  -8   3      109.18      108.35      3.99 o 
  -4  -8   3       54.79       52.29      2.19 o 
  -3  -8   3       72.71       73.25      2.82 o 
  -2  -8   3      133.13      135.64      3.39 o 
  -1  -8   3      117.43      126.39      5.24 o 
   0  -8   3     1490.52     1446.96     50.92 o 
   1  -8   3      578.81      597.80     24.54 o 
   2  -8   3       17.30       20.15      1.52 o 
   3  -8   3      138.11      150.30     10.03 o 
  -7  -7   3       68.69       70.10      2.85 o 
  -6  -7   3      180.92      180.62      5.58 o 
  -5  -7   3       76.31       78.83      3.22 o 
  -4  -7   3      151.14      147.19      3.89 o 
  -3  -7   3      346.08      333.84      6.69 o 
  -2  -7   3        0.96        1.03      0.45 o 
  -1  -7   3      628.21      643.44     10.69 o 
   0  -7   3      301.68      326.84      5.71 o 
   1  -7   3      341.10      349.54      8.70 o 
   2  -7   3       66.29       68.15      2.82 o 
   3  -7   3       24.21       26.65      3.24 o 
   4  -7   3       96.91       98.14      7.72 o 
  -7  -6   3       98.89      101.01      4.05 o 
  -6  -6   3      168.61      164.55      4.07 o 
  -5  -6   3      320.31      309.91      6.03 o 
  -4  -6   3       84.93       83.32      2.67 o 
  -3  -6   3       42.34       48.25      1.80 o 
  -2  -6   3      358.19      356.00      6.02 o 
  -1  -6   3      193.98      212.49      4.36 o 
   0  -6   3      264.47      261.80      4.64 o 
   1  -6   3      118.77      127.65      4.16 o 
   2  -6   3      124.89      121.52      6.17 o 
   3  -6   3      307.31      286.29     11.96 o 
   4  -6   3      175.35      170.46      6.10 o 
   5  -6   3       27.17       27.00      3.86 o 
  -7  -5   3        2.25        2.39      0.88 o 
  -6  -5   3      346.86      339.00      6.90 o 
  -5  -5   3      483.56      459.05      8.41 o 
  -4  -5   3       52.46       45.99      1.55 o 
  -3  -5   3      645.39      597.34      9.32 o 
  -2  -5   3      246.79      267.17      4.64 o 
  -1  -5   3      403.71      413.65      5.62 o 
   0  -5   3       76.81       93.02      2.59 o 
   1  -5   3       77.15       73.54      1.36 o 
   2  -5   3       41.25       39.94      1.62 o 
   3  -5   3      103.18      101.89      6.40 o 
   4  -5   3      122.64      106.12      7.25 o 
   5  -5   3      134.13      135.13      5.36 o 
  -7  -4   3      253.59      255.56      6.92 o 
  -6  -4   3       62.99       64.80      2.39 o 
  -5  -4   3      273.24      257.51      5.35 o 
  -4  -4   3       77.95       78.30      2.02 o 
  -3  -4   3       31.39       30.52      0.94 o 
  -2  -4   3      799.40      813.61     11.90 o 
  -1  -4   3        5.63        7.89      0.37 o 
   0  -4   3        3.82        4.28      0.57 o 
   1  -4   3      769.17      806.08     10.92 o 
   2  -4   3       17.26       15.98      1.40 o 
   3  -4   3      258.91      235.67      5.58 o 
   4  -4   3      466.26      483.37     10.34 o 
   5  -4   3        3.82        3.50      1.07 o 
   6  -4   3        1.06        1.20      1.03 o 
  -8  -3   3      145.13      164.41      6.72 o 
  -7  -3   3       51.84       62.76      3.60 o 
  -6  -3   3      888.61      872.08     17.36 o 
  -5  -3   3      386.20      361.16      6.22 o 
  -4  -3   3       20.60       19.34      0.94 o 
  -3  -3   3     2873.05     2760.12     37.24 o 
  -2  -3   3      582.51      660.84      8.48 o 
  -1  -3   3       47.68       45.20      0.96 o 
   0  -3   3     3542.95     3804.45     58.63 o 
   1  -3   3      104.12      114.38      2.68 o 
   2  -3   3       87.58      109.66      4.70 o 
   3  -3   3      615.80      610.94     11.99 o 
   4  -3   3        0.47        0.67      0.38 o 
   5  -3   3      418.98      422.91     10.90 o 
   6  -3   3      585.11      544.94     11.17 o 
   7  -3   3        5.80        3.49      0.85 o 
  -8  -2   3        9.98        8.80      2.62 o 
  -7  -2   3      457.62      470.62     13.31 o 
  -6  -2   3        9.44        8.60      1.02 o 
  -5  -2   3      162.97      155.27      3.33 o 
  -4  -2   3     2857.67     2849.64     38.63 o 
  -3  -2   3       10.82       10.54      0.69 o 
  -2  -2   3     1879.97     1945.63     26.27 o 
  -1  -2   3      416.94      333.45      5.16 o 
   0  -2   3       79.79       75.99      2.21 o 
   1  -2   3      729.25      639.19      8.08 o 
   2  -2   3     1380.72     1395.57     18.47 o 
   3  -2   3        3.92        3.81      0.45 o 
   4  -2   3     3195.67     3148.57     47.38 o 
   5  -2   3      109.12      113.43      2.99 o 
   6  -2   3        0.72        0.58      0.53 o 
   7  -2   3      473.02      474.18     24.69 o 
  -7  -1   3       50.33       53.41      3.49 o 
  -6  -1   3      941.58      918.07     18.39 o 
  -5  -1   3      808.01      814.92     12.30 o 
  -4  -1   3       12.99        7.05      0.65 o 
  -3  -1   3     1623.68     1661.07     19.38 o 
  -2  -1   3     1888.03     1846.63     22.56 o 
  -1  -1   3      929.51      870.78     11.94 o 
   0  -1   3     5895.38     5772.91     84.04 o 
   1  -1   3     2554.35     2724.11     40.88 o 
   2  -1   3      150.36      182.65      2.92 o 
   3  -1   3     3920.88     4009.81     59.59 o 
   4  -1   3       25.36       22.56      1.56 o 
   5  -1   3      677.20      633.63     13.50 o 
   6  -1   3      426.30      430.33      8.20 o 
   7  -1   3        0.50        0.94      1.16 o 
  -8   0   3       82.84      110.79      8.02 o 
  -7   0   3      283.39      277.03      8.92 o 
  -6   0   3      236.66      222.09      7.28 o 
  -5   0   3        0.41        0.84      0.71 o 
  -4   0   3      365.15      375.21      5.55 o 
  -3   0   3     2033.43     2147.85     24.29 o 
  -2   0   3      811.92      896.24     10.39 o 
  -1   0   3     2282.16     2347.57     26.06 o 
   0   0   3        6.26       10.45      0.46 o 
   1   0   3      575.34      579.74      8.03 o 
   2   0   3      147.01      109.65      2.23 o 
   3   0   3        0.94        0.94      0.24 o 
   4   0   3       81.06       90.34      2.33 o 
   5   0   3      614.27      617.91     10.62 o 
   6   0   3       72.72       70.80      2.40 o 
   7   0   3      645.03      679.03     18.64 o 
   8   0   3        2.69        2.32      0.86 o 
  -7   1   3       19.90       23.46      2.26 o 
  -6   1   3       12.66       13.13      1.93 o 
  -5   1   3      231.06      253.56      7.69 o 
  -4   1   3        8.38        8.12      0.66 o 
  -3   1   3      106.53      109.53      2.06 o 
  -2   1   3       50.68       29.51      0.76 o 
  -1   1   3       11.00        9.64      0.46 o 
   0   1   3      235.53      246.12      2.88 o 
   1   1   3     4192.56     4526.97     49.84 o 
   2   1   3     1123.03     1075.36     13.34 o 
   3   1   3      728.61      698.52      8.27 o 
   4   1   3      330.08      310.73      4.25 o 
   5   1   3       83.40       81.72      2.65 o 
   6   1   3      330.32      341.07      8.04 o 
   7   1   3       32.95       31.71      2.03 o 
   8   1   3        4.26        6.38      1.23 o 
  -7   2   3        3.68        2.28      1.03 o 
  -6   2   3      138.36      142.26      9.10 o 
  -5   2   3        0.48        1.55      0.64 o 
  -4   2   3       58.06       65.20      2.04 o 
  -3   2   3       13.72       21.17      1.04 o 
  -2   2   3        1.52        0.90      0.24 o 
  -1   2   3        4.26        3.05      0.39 o 
   0   2   3    17932.07    14269.35    379.21 o 
   1   2   3     2989.95     3140.91     52.12 o 
   2   2   3      200.30      195.66      2.88 o 
   3   2   3      108.78      149.48      2.45 o 
   4   2   3       11.74        9.01      0.57 o 
   5   2   3       44.14       39.36      1.58 o 
   6   2   3      170.57      168.25      4.10 o 
   7   2   3      143.00      153.66      9.41 o 
   8   2   3      227.99      219.94      8.67 o 
  -6   3   3      112.24      112.00      3.85 o 
  -5   3   3       63.52       69.22      2.76 o 
  -4   3   3      651.28      614.61     12.15 o 
  -3   3   3      187.08      189.89      3.93 o 
  -2   3   3      304.57      326.50      8.73 o 
  -1   3   3       41.52       44.26      1.42 o 
   0   3   3       39.90       57.05      1.42 o 
   1   3   3      997.36      919.34     14.27 o 
   2   3   3      484.42      526.32      7.66 o 
   3   3   3     1628.88     1717.12     21.23 o 
   4   3   3     2200.98     2235.11     27.59 o 
   5   3   3       43.16       35.25      1.75 o 
   6   3   3       90.35      102.39      4.16 o 
   7   3   3      105.71      109.83      4.27 o 
   8   3   3        1.06       -0.62      0.87 o 
  -6   4   3      213.38      206.50      5.68 o 
  -5   4   3      131.57      123.02      3.84 o 
  -4   4   3       49.36       43.63      1.94 o 
  -3   4   3     1233.30     1221.26     23.29 o 
  -2   4   3      575.12      585.36     10.69 o 
  -1   4   3       66.83       74.62      1.83 o 
   0   4   3      397.57      368.15      6.14 o 
   1   4   3      145.43      126.35      1.79 o 
   2   4   3      172.31      175.00      2.88 o 
   3   4   3     2453.05     2518.80     34.04 o 
   4   4   3      461.27      487.32      7.59 o 
   5   4   3      436.83      442.45      6.60 o 
   6   4   3      393.99      350.90      8.31 o 
   7   4   3      440.29      429.23     10.12 o 
   8   4   3       32.27       29.58      2.15 o 
  -5   5   3       13.73       10.42      1.44 o 
  -4   5   3       66.22       64.29      2.31 o 
  -3   5   3      110.88      104.02      3.27 o 
  -2   5   3      597.17      619.78     12.37 o 
  -1   5   3     1558.49     1577.01     39.24 o 
   0   5   3        0.54        0.71      0.40 o 
   1   5   3      729.92      708.87     10.69 o 
   2   5   3       34.18       33.69      2.14 o 
   3   5   3       37.13       38.87      1.53 o 
   4   5   3      900.09      895.73     13.06 o 
   5   5   3      265.96      253.83      4.73 o 
   6   5   3      202.10      194.28      3.73 o 
   7   5   3      530.61      548.82     12.23 o 
   8   5   3       11.18       10.92      1.47 o 
  -4   6   3        2.01        2.15      1.05 o 
  -3   6   3      409.84      392.39     10.97 o 
  -2   6   3       58.42       54.04      2.28 o 
  -1   6   3      627.15      587.21     11.87 o 
   0   6   3     1549.65     1553.61     25.04 o 
   1   6   3       56.64       49.47      1.81 o 
   2   6   3       34.71       28.63      1.25 o 
   3   6   3      433.47      415.46      6.55 o 
   4   6   3       21.50       19.68      1.01 o 
   5   6   3      106.20       97.40      2.87 o 
   6   6   3      169.97      172.56      3.52 o 
   7   6   3       38.24       39.85      2.28 o 
   8   6   3       94.28       98.77      4.60 o 
  -4   7   3      727.36      717.67     18.72 o 
  -3   7   3       19.14       18.47      1.91 o 
  -2   7   3       33.66       31.69      2.24 o 
  -1   7   3      108.42      113.18      3.58 o 
   0   7   3       31.65       32.29      1.56 o 
   1   7   3       29.87       28.54      1.41 o 
   2   7   3      117.47      111.23      3.45 o 
   3   7   3      122.67      114.79      3.11 o 
   4   7   3      404.76      389.41      7.69 o 
   5   7   3      282.17      271.31      5.60 o 
   6   7   3       19.43       16.33      0.99 o 
   7   7   3      234.73      245.41      5.07 o 
  -2   8   3      334.71      343.02     13.27 o 
  -1   8   3       92.45       92.28      3.03 o 
   0   8   3       88.36       92.85      2.95 o 
   1   8   3      268.73      252.83      5.66 o 
   2   8   3       88.06       88.82      3.40 o 
   3   8   3      872.27      848.83     16.84 o 
   4   8   3      346.01      340.48      8.53 o 
   5   8   3       37.95       33.17      1.78 o 
   6   8   3      205.04      208.43      4.01 o 
   7   8   3       55.98       57.34      1.88 o 
  -1   9   3      356.63      368.94      9.19 o 
   0   9   3      210.40      205.20      5.13 o 
   1   9   3       86.59       89.59      3.38 o 
   2   9   3      343.43      339.43      8.06 o 
   3   9   3      126.46      132.78      4.25 o 
   4   9   3       61.61       52.44      2.56 o 
   5   9   3       49.15       53.81      2.72 o 
   6   9   3        0.39        0.39      0.60 o 
   1  10   3      191.64      201.06      5.67 o 
   2  10   3       25.53       26.82      1.76 o 
   3  10   3        1.33        2.67      0.77 o 
   4  10   3      482.42      488.62     16.68 o 
   5  10   3        7.66        8.33      2.47 o 
  -4  -9   4      238.11      248.12      9.32 o 
  -3  -9   4      211.74      219.41      5.17 o 
  -2  -9   4       34.59       38.05      1.98 o 
  -5  -8   4      274.54      268.74      7.22 o 
  -4  -8   4       92.25       97.97      3.54 o 
  -3  -8   4       56.17       56.89      2.15 o 
  -2  -8   4     1105.23     1112.55     18.41 o 
  -1  -8   4        7.63        9.16      1.20 o 
   2  -8   4       14.63       16.67      1.54 o 
   3  -8   4      105.21       86.57      7.25 o 
  -6  -7   4      219.08      209.28      9.72 o 
  -5  -7   4      220.43      218.57      6.18 o 
  -4  -7   4       44.26       40.36      2.10 o 
  -3  -7   4      999.90      997.54     16.73 o 
  -2  -7   4      161.82      163.38      3.81 o 
  -1  -7   4       10.13       10.69      1.52 o 
   0  -7   4      200.36      218.76      7.69 o 
   1  -7   4        6.03        5.74      0.71 o 
   2  -7   4       30.89       28.46      1.66 o 
   3  -7   4      165.87      163.53      9.03 o 
   4  -7   4        0.29       -0.62      1.23 o 
  -7  -6   4       93.23       87.73      4.31 o 
  -6  -6   4      146.66      139.38      3.65 o 
  -5  -6   4      140.66      132.52      4.31 o 
  -4  -6   4      288.07      281.90      6.88 o 
  -3  -6   4       10.38        9.08      0.89 o 
  -2  -6   4        4.15        3.59      0.60 o 
  -1  -6   4      231.76      233.01      4.60 o 
   0  -6   4       28.92       31.52      1.75 o 
   1  -6   4     1349.49     1371.26     22.03 o 
   2  -6   4      121.61      130.15      4.18 o 
   3  -6   4       49.96       54.48      2.64 o 
   4  -6   4       97.48      100.99      4.22 o 
   5  -6   4        4.93        3.86      1.85 o 
  -7  -5   4      149.88      155.32      6.80 o 
  -6  -5   4        9.44        9.27      1.02 o 
  -5  -5   4      629.40      589.72     10.40 o 
  -4  -5   4        1.06        1.08      0.43 o 
  -3  -5   4      266.63      269.39      6.24 o 
  -2  -5   4      669.31      642.45     10.87 o 
  -1  -5   4      420.26      411.06      6.06 o 
   0  -5   4      938.73      955.03     17.93 o 
   1  -5   4      176.15      192.51      5.18 o 
   2  -5   4        0.94        0.57      0.45 o 
   3  -5   4       59.42       66.47      3.19 o 
   4  -5   4      187.47      187.43      6.13 o 
   5  -5   4       16.45       16.81      1.80 o 
  -7  -4   4        0.75        0.96      0.72 o 
  -6  -4   4      209.72      211.27      4.97 o 
  -5  -4   4       16.75       14.43      1.07 o 
  -4  -4   4      533.20      504.79      8.81 o 
  -3  -4   4      125.45      126.98      2.82 o 
  -2  -4   4      409.61      423.57      8.71 o 
  -1  -4   4      355.08      367.98      5.76 o 
   0  -4   4       27.18       22.50      1.28 o 
   1  -4   4      188.61      185.89      3.89 o 
   2  -4   4      256.73      257.63      8.35 o 
   3  -4   4       44.94       44.72      1.89 o 
   4  -4   4      518.09      490.74     11.28 o 
   5  -4   4      405.86      382.16     10.79 o 
   6  -4   4        2.29        3.84      1.19 o 
  -8  -3   4      512.32      602.12     25.31 o 
  -7  -3   4      205.87      233.11      8.04 o 
  -6  -3   4       51.93       52.36      3.33 o 
  -5  -3   4      388.52      384.38      7.31 o 
  -4  -3   4     1961.67     1918.04     27.40 o 
  -3  -3   4      202.02      221.97      4.71 o 
  -2  -3   4     2384.18     2474.48     41.06 o 
  -1  -3   4      874.67      959.69     16.81 o 
   0  -3   4     2469.53     2572.93     43.73 o 
   1  -3   4     2508.98     2681.89     32.95 o 
   2  -3   4       10.83        9.55      1.05 o 
   3  -3   4      586.18      588.24     11.66 o 
   4  -3   4      139.18      137.54      3.03 o 
   5  -3   4        0.55        0.04      0.53 o 
   6  -3   4      311.35      298.06      6.85 o 
   7  -3   4      394.75      398.98     10.06 o 
  -7  -2   4      122.78      126.04      5.38 o 
  -6  -2   4      653.51      648.99     13.57 o 
  -5  -2   4        5.84        4.85      0.69 o 
  -4  -2   4      763.23      735.42     11.00 o 
  -3  -2   4      438.21      443.88      6.84 o 
  -2  -2   4      279.40      265.70      4.43 o 
  -1  -2   4     2188.12     2165.46     26.18 o 
   0  -2   4       28.62       11.59      1.22 o 
   1  -2   4     2492.88     2702.26     33.08 o 
   2  -2   4     1250.05     1314.81     19.94 o 
   3  -2   4       41.11       46.53      2.94 o 
   4  -2   4      224.42      204.58      4.22 o 
   5  -2   4      403.95      377.00      7.11 o 
   6  -2   4       30.71       28.73      1.51 o 
   7  -2   4      174.77      174.50      9.64 o 
  -6  -1   4       19.47       23.33      2.23 o 
  -5  -1   4     2112.75     2113.87     33.45 o 
  -4  -1   4      110.00      107.97      3.04 o 
  -3  -1   4      112.53      122.48      2.38 o 
  -2  -1   4     1752.94     1684.04     24.89 o 
  -1  -1   4     4466.66     4750.61     69.51 o 
   0  -1   4     1038.56     1188.29     18.61 o 
   1  -1   4     1464.04     1391.62     18.83 o 
   2  -1   4       95.30      103.39      2.55 o 
   3  -1   4      180.36      158.10      3.24 o 
   4  -1   4     2766.76     2756.51     41.56 o 
   5  -1   4        0.81        0.97      0.52 o 
   6  -1   4      388.70      396.52     10.67 o 
   7  -1   4       12.78        9.37      1.55 o 
  -7   0   4       95.08       99.53      7.25 o 
  -6   0   4      260.82      274.94     11.26 o 
  -5   0   4      159.52      145.69      3.67 o 
  -4   0   4      145.33      129.90      2.82 o 
  -3   0   4      768.06      737.82      9.72 o 
  -2   0   4      373.99      380.82      5.22 o 
  -1   0   4      272.91      289.53      3.66 o 
   0   0   4       13.10       13.56      0.48 o 
   1   0   4      400.22      385.21      5.57 o 
   2   0   4      159.83      187.11      2.73 o 
   3   0   4       22.19       14.34      0.77 o 
   4   0   4      198.82      191.39      4.11 o 
   5   0   4     1575.76     1536.64     24.14 o 
   6   0   4        8.76        8.25      0.99 o 
   7   0   4        0.49        1.13      0.73 o 
   8   0   4      148.04      159.86      5.31 o 
  -7   1   4      135.68      154.18      6.11 o 
  -6   1   4        5.48        4.13      1.22 o 
  -5   1   4      544.50      522.87     13.56 o 
  -4   1   4       27.94       23.61      1.06 o 
  -3   1   4       67.16       75.03      1.54 o 
  -2   1   4      842.49      823.18      9.71 o 
  -1   1   4      206.63      182.87      2.51 o 
   0   1   4     1331.95     1449.77     15.42 o 
   1   1   4     3170.45     3184.52     38.35 o 
   2   1   4       18.61       19.88      0.57 o 
   3   1   4        4.85        4.50      0.36 o 
   4   1   4     1078.94     1025.16     14.45 o 
   5   1   4       49.40       54.54      2.03 o 
   6   1   4       18.58       15.81      1.38 o 
   7   1   4      946.92     1018.94     24.36 o 
   8   1   4        3.07        3.50      1.01 o 
  -7   2   4        1.70        0.25      0.91 o 
  -6   2   4      364.46      354.09     10.41 o 
  -5   2   4      504.50      484.18     10.21 o 
  -4   2   4      101.16       93.93      2.64 o 
  -3   2   4      519.59      524.92      8.94 o 
  -2   2   4     1947.14     2064.90     23.29 o 
  -1   2   4       69.26       73.00      3.02 o 
   0   2   4      309.46      243.64      3.23 o 
   1   2   4     1606.75     1750.12     19.63 o 
   2   2   4       56.60       67.73      1.23 o 
   3   2   4     1938.46     1950.06     22.02 o 
   4   2   4        4.25        4.51      0.43 o 
   5   2   4        8.25       12.34      0.95 o 
   6   2   4      411.54      393.85     10.23 o 
   7   2   4      113.96      113.92      4.04 o 
   8   2   4      462.86      506.40     11.90 o 
  -6   3   4      212.25      213.66      7.34 o 
  -5   3   4       35.02       38.62      2.04 o 
  -4   3   4      527.54      519.93     11.47 o 
  -3   3   4      670.00      667.29     11.14 o 
  -2   3   4      111.12      111.62      2.64 o 
  -1   3   4      362.62      356.13      6.20 o 
   0   3   4      495.92      578.26      8.49 o 
   1   3   4      308.32      258.24      4.09 o 
   2   3   4     5037.15     5464.24     65.68 o 
   3   3   4       33.82       29.10      1.24 o 
   4   3   4     1771.02     1770.38     22.11 o 
   5   3   4      464.32      461.94      7.53 o 
   6   3   4        1.01        2.50      0.79 o 
   7   3   4      269.04      271.27      9.44 o 
   8   3   4      225.01      217.17      8.56 o 
  -6   4   4       28.41       24.52      2.85 o 
  -5   4   4      629.15      616.65     12.74 o 
  -4   4   4      125.99      124.72      3.71 o 
  -3   4   4        6.12        7.01      0.78 o 
  -2   4   4     1605.66     1573.92     28.33 o 
  -1   4   4       17.06       15.84      0.83 o 
   0   4   4     1665.50     1867.69     23.14 o 
   1   4   4     6928.61     7671.71    115.93 o 
   2   4   4       35.67       32.60      1.28 o 
   3   4   4      197.71      186.64      4.70 o 
   4   4   4      526.94      496.34      8.82 o 
   5   4   4       23.57       22.42      1.09 o 
   6   4   4       91.26      104.03      3.63 o 
   7   4   4       37.35       42.41      2.68 o 
   8   4   4        0.61        1.08      0.79 o 
  -5   5   4       35.59       38.06      1.95 o 
  -4   5   4       14.19       15.39      1.23 o 
  -3   5   4      960.58      924.29     17.26 o 
  -2   5   4        5.99        4.91      0.64 o 
  -1   5   4      834.38      815.95     14.90 o 
   0   5   4      221.92      241.67      3.63 o 
   1   5   4        7.85       11.50      0.52 o 
   2   5   4      132.29      114.81      4.14 o 
   3   5   4        0.96        1.41      0.40 o 
   4   5   4       43.09       40.72      1.40 o 
   5   5   4      736.95      732.37     11.20 o 
   6   5   4        6.71        6.68      0.74 o 
   7   5   4       83.37       87.93      3.81 o 
   8   5   4      106.39      121.06      4.56 o 
  -5   6   4      151.14      158.01      8.33 o 
  -4   6   4       38.96       37.08      2.74 o 
  -3   6   4       75.37       67.03      3.43 o 
  -2   6   4      668.31      662.03     13.54 o 
  -1   6   4        0.76        1.64      0.58 o 
   0   6   4        0.64        0.40      0.46 o 
   1   6   4     1029.93     1027.37     17.21 o 
   2   6   4       25.99       25.96      2.17 o 
   3   6   4      161.38      154.24      3.03 o 
   4   6   4      379.50      379.68      6.32 o 
   5   6   4       13.19       12.77      0.92 o 
   6   6   4       97.53       98.99      2.48 o 
   7   6   4      421.87      403.65      9.71 o 
   8   6   4        1.59        2.51      1.07 o 
  -4   7   4      113.46      103.08      6.17 o 
  -3   7   4       36.92       42.80      2.88 o 
  -2   7   4        8.50       11.12      1.93 o 
  -1   7   4      181.41      177.51      4.92 o 
   0   7   4      430.98      423.20      8.33 o 
   1   7   4        7.33        8.41      0.94 o 
   2   7   4      860.73      816.58     16.06 o 
   3   7   4        1.05        0.72      0.58 o 
   4   7   4       39.28       39.55      1.34 o 
   5   7   4       57.69       57.14      1.84 o 
   6   7   4       31.71       31.70      1.45 o 
   7   7   4       42.45       45.04      1.86 o 
  -2   8   4      482.94      458.49     16.90 o 
  -1   8   4       27.00       26.78      1.63 o 
   0   8   4       18.11       16.47      1.24 o 
   1   8   4      524.40      509.52      9.84 o 
   2   8   4        1.85        1.90      0.68 o 
   3   8   4      105.98      101.44      3.55 o 
   4   8   4      902.65      881.43     17.65 o 
   5   8   4       75.81       80.75      2.87 o 
   6   8   4       13.43       15.60      1.63 o 
   7   8   4      183.83      188.32      4.29 o 
  -1   9   4       18.58       19.78      2.41 o 
   0   9   4      127.65      126.31      4.14 o 
   1   9   4       19.43       20.11      1.54 o 
   2   9   4        0.71        0.96      0.65 o 
   3   9   4      182.82      173.60      5.17 o 
   4   9   4      144.71      145.31      4.69 o 
   5   9   4      735.61      784.10     16.48 o 
   6   9   4      217.34      218.99      5.68 o 
   1  10   4      160.41      166.89      5.73 o 
   2  10   4       62.26       62.39      2.85 o 
   3  10   4        7.14        6.87      1.54 o 
   4  10   4      217.02      243.04     13.89 o 
  -3  -9   5      215.20      234.54      7.71 o 
  -2  -9   5      105.29      110.56      3.41 o 
  -5  -8   5       58.73       55.82      3.12 o 
  -4  -8   5      286.69      315.80     13.48 o 
  -3  -8   5        2.04        1.32      0.67 o 
  -2  -8   5      158.82      169.09      4.70 o 
  -1  -8   5      133.87      144.51      4.25 o 
   2  -8   5      184.98      192.12      6.79 o 
  -6  -7   5       75.41       73.02      3.34 o 
  -5  -7   5      156.32      153.75      4.97 o 
  -4  -7   5       79.86       72.57      2.99 o 
  -3  -7   5        7.58        6.09      0.93 o 
  -2  -7   5      379.75      373.65      8.22 o 
  -1  -7   5       21.98       24.31      1.07 o 
   0  -7   5      658.96      676.42     18.28 o 
   1  -7   5      320.05      337.78     10.34 o 
   2  -7   5       52.17       59.72      2.93 o 
   3  -7   5       60.13       60.37      2.87 o 
   4  -7   5       16.64       16.97      2.93 o 
  -7  -6   5       57.24       63.58      4.94 o 
  -6  -6   5      123.80      120.69      3.34 o 
  -5  -6   5       17.25       13.90      1.46 o 
  -4  -6   5      107.25      107.37      4.73 o 
  -3  -6   5      548.35      530.06     11.10 o 
  -2  -6   5       21.05       22.54      1.33 o 
  -1  -6   5      509.23      498.28      8.82 o 
   0  -6   5      387.88      391.39      7.82 o 
   1  -6   5      136.35      142.95      3.72 o 
   2  -6   5      389.92      396.42      8.60 o 
   3  -6   5       21.17       18.04      1.59 o 
   4  -6   5      107.84       94.48      6.02 o 
  -7  -5   5      154.08      151.60      4.99 o 
  -6  -5   5        1.42        2.17      0.66 o 
  -5  -5   5      735.76      684.29     11.87 o 
  -4  -5   5       54.77       52.33      1.71 o 
  -3  -5   5      183.70      163.05      4.42 o 
  -2  -5   5     1132.50     1126.94     20.86 o 
  -1  -5   5      156.26      158.85      3.90 o 
   0  -5   5       99.00      100.92      2.06 o 
   1  -5   5     1196.64     1246.01     24.48 o 
   2  -5   5        9.96       10.59      0.97 o 
   3  -5   5      296.05      274.04      6.51 o 
   4  -5   5      351.10      346.40      9.64 o 
   5  -5   5       29.36       31.07      2.40 o 
  -7  -4   5       95.99      101.28      3.92 o 
  -6  -4   5      274.27      259.02      5.82 o 
  -5  -4   5        1.43        2.01      0.63 o 
  -4  -4   5       58.96       53.50      1.85 o 
  -3  -4   5     1749.60     1689.73     25.84 o 
  -2  -4   5      167.47      162.39      4.12 o 
  -1  -4   5      515.16      512.45     11.20 o 
   0  -4   5     1380.89     1450.59     20.79 o 
   1  -4   5      208.89      203.34      3.99 o 
   2  -4   5      760.45      756.23     14.52 o 
   3  -4   5       15.91       21.46      1.36 o 
   4  -4   5       63.28       65.83      2.65 o 
   5  -4   5      606.51      578.41     14.98 o 
   6  -4   5      111.34      105.84      4.75 o 
  -7  -3   5       84.70       82.53      3.57 o 
  -6  -3   5        1.62        2.47      0.87 o 
  -5  -3   5     1105.36     1093.44     17.86 o 
  -4  -3   5     2708.91     2555.55     38.68 o 
  -3  -3   5        1.65        3.65      0.59 o 
  -2  -3   5     1381.70     1395.83     29.27 o 
  -1  -3   5       74.98       37.79      1.10 o 
   0  -3   5       19.80       23.19      1.72 o 
   1  -3   5     2540.87     2572.72     31.75 o 
   2  -3   5      176.49      175.39      6.79 o 
   3  -3   5       24.60       23.26      1.48 o 
   4  -3   5      804.74      806.94     24.90 o 
   5  -3   5       66.19       67.09      1.98 o 
   6  -3   5       10.53       10.92      1.20 o 
   7  -3   5      223.45      220.38      6.40 o 
  -7  -2   5       36.63       28.24      3.86 o 
  -6  -2   5      345.92      340.76      8.34 o 
  -5  -2   5      418.33      402.44      7.69 o 
  -4  -2   5      160.15      160.17      3.70 o 
  -3  -2   5      707.96      677.80     12.17 o 
  -2  -2   5        5.85        5.15      0.43 o 
  -1  -2   5     2458.07     2565.56     33.63 o 
   0  -2   5     1772.07     1808.74     23.36 o 
   1  -2   5     1142.35     1183.14     14.92 o 
   2  -2   5       96.50       78.00      1.67 o 
   3  -2   5       64.97       67.03      3.21 o 
   4  -2   5       63.92       55.73      1.74 o 
   5  -2   5      210.60      197.42      4.34 o 
   6  -2   5      239.49      238.01      8.29 o 
   7  -2   5       64.36       63.94      3.08 o 
  -6  -1   5        0.90        1.37      0.79 o 
  -5  -1   5      134.58      136.35      4.21 o 
  -4  -1   5      196.35      187.96      3.79 o 
  -3  -1   5       62.07       61.44      2.26 o 
  -2  -1   5     2036.63     2218.49     29.61 o 
  -1  -1   5      180.19      160.20      3.12 o 
   0  -1   5       74.19       67.00      1.76 o 
   1  -1   5     1269.26     1318.35     16.50 o 
   2  -1   5     1293.06     1378.91     16.98 o 
   3  -1   5      329.37      338.19      6.41 o 
   4  -1   5      292.21      294.46      7.38 o 
   5  -1   5       14.43       12.86      0.99 o 
   6  -1   5      151.08      136.75      3.64 o 
   7  -1   5      125.27      129.79      5.56 o 
   8  -1   5       10.77       12.96      2.93 o 
  -5   0   5      239.11      256.87      5.61 o 
  -4   0   5        1.40        1.16      0.45 o 
  -3   0   5       76.70       66.58      2.88 o 
  -2   0   5        5.72        3.62      0.36 o 
  -1   0   5       17.92        7.16      0.40 o 
   0   0   5      191.33      190.28      2.60 o 
   1   0   5      260.36      258.01      3.62 o 
   2   0   5     2326.65     2691.83     32.67 o 
   3   0   5       13.61        8.68      0.64 o 
   4   0   5       56.43       52.83      2.05 o 
   5   0   5       58.86       54.86      1.96 o 
   6   0   5      171.25      169.35      4.14 o 
   7   0   5        2.71        1.95      0.80 o 
   8   0   5      207.77      232.24     12.65 o 
  -7   1   5       55.96       63.73      4.94 o 
  -6   1   5       11.52       10.96      1.71 o 
  -5   1   5       47.57       46.65      2.25 o 
  -4   1   5      342.53      333.93      6.39 o 
  -3   1   5        7.43        7.25      0.55 o 
  -2   1   5     1809.06     1761.18     21.85 o 
  -1   1   5      784.94      724.82      8.59 o 
   0   1   5        0.71        3.02      0.29 o 
   1   1   5        6.17        5.96      0.91 o 
   2   1   5      129.96      189.37      2.65 o 
   3   1   5       27.31       31.28      1.19 o 
   4   1   5     1080.43     1131.99     15.84 o 
   5   1   5     2957.49     2860.23     51.28 o 
   6   1   5      164.99      162.74      5.36 o 
   7   1   5      265.66      267.97      8.45 o 
   8   1   5        2.68        4.53      1.12 o 
  -7   2   5       42.16       50.92      5.25 o 
  -6   2   5       19.74       19.88      2.00 o 
  -5   2   5      706.28      717.93     17.93 o 
  -4   2   5       10.26       11.02      0.98 o 
  -3   2   5       11.00       10.46      0.82 o 
  -2   2   5      120.06       98.37      1.91 o 
  -1   2   5      603.90      638.74      8.32 o 
   0   2   5      531.53      525.26      6.01 o 
   1   2   5     7538.99     7955.93     87.45 o 
   2   2   5       80.09       85.15      2.05 o 
   3   2   5      678.18      679.18      8.20 o 
   4   2   5      774.20      726.02     11.76 o 
   5   2   5       67.26       58.00      2.00 o 
   6   2   5      418.68      418.25      9.56 o 
   7   2   5      138.96      128.56      4.42 o 
   8   2   5       20.93       16.65      1.63 o 
  -6   3   5      456.51      463.29     13.08 o 
  -5   3   5       72.80       73.74      2.98 o 
  -4   3   5       59.85       57.51      2.06 o 
  -3   3   5      439.13      446.71      8.04 o 
  -2   3   5      140.89      153.89      3.40 o 
  -1   3   5      911.66      902.25     16.08 o 
   0   3   5     2308.98     2455.17     30.23 o 
   1   3   5       33.23       20.98      0.73 o 
   2   3   5     1765.41     1855.79     21.01 o 
   3   3   5      335.98      333.56      4.45 o 
   4   3   5       31.59       33.45      1.09 o 
   5   3   5      949.98      913.41     19.33 o 
   6   3   5       35.95       32.66      1.97 o 
   7   3   5      146.13      150.58      6.38 o 
   8   3   5      676.88      705.35     20.08 o 
  -6   4   5        3.85        3.55      2.01 o 
  -5   4   5      343.64      341.11      8.08 o 
  -4   4   5     1084.01     1053.25     19.85 o 
  -3   4   5       16.98       21.23      1.56 o 
  -2   4   5     2101.63     2125.39     40.43 o 
  -1   4   5       34.87       33.56      1.64 o 
   0   4   5     3441.13     3710.09     50.18 o 
   1   4   5       58.29       52.42      1.74 o 
   2   4   5      425.18      453.60      9.01 o 
   3   4   5      150.10      149.14      2.97 o 
   4   4   5     4627.81     4745.54     63.55 o 
   5   4   5       32.15       33.33      1.35 o 
   6   4   5       44.15       47.87      2.38 o 
   7   4   5      144.57      143.04      4.78 o 
   8   4   5       23.54       25.85      3.32 o 
  -5   5   5       99.91       99.24      3.48 o 
  -4   5   5       60.47       51.43      2.27 o 
  -3   5   5      369.45      369.77      7.06 o 
  -2   5   5      181.00      177.63      3.91 o 
  -1   5   5       49.73       53.55      1.72 o 
   0   5   5     1419.86     1394.58     19.74 o 
   1   5   5       45.44       39.07      1.55 o 
   2   5   5       17.30       19.20      0.95 o 
   3   5   5      684.25      690.16     11.73 o 
   4   5   5      412.54      400.83      6.61 o 
   5   5   5      346.63      346.06      6.10 o 
   6   5   5      180.03      173.79      5.08 o 
   7   5   5        5.80        5.53      1.07 o 
   8   5   5      197.32      225.89     10.29 o 
  -4   6   5      308.26      313.21      7.00 o 
  -3   6   5        3.25        3.41      0.62 o 
  -2   6   5       11.12       11.96      1.23 o 
  -1   6   5     1180.91     1146.52     21.84 o 
   0   6   5      136.10      129.20      3.46 o 
   1   6   5      818.66      802.33     11.91 o 
   2   6   5       31.25       32.60      1.27 o 
   3   6   5      429.82      441.35      8.28 o 
   4   6   5      267.91      259.22      5.75 o 
   5   6   5      246.00      235.12      4.60 o 
   6   6   5       44.13       43.90      1.75 o 
   7   6   5      222.99      246.86      6.83 o 
   8   6   5        0.61        0.77      0.93 o 
  -3   7   5       72.24       70.18      3.91 o 
  -2   7   5       50.54       51.88      3.11 o 
  -1   7   5      136.74      129.69      3.76 o 
   0   7   5      453.63      424.15      8.42 o 
   1   7   5      336.35      330.90      6.94 o 
   2   7   5      131.87      129.44      3.98 o 
   3   7   5      432.05      403.55      7.24 o 
   4   7   5        5.99        5.68      0.64 o 
   5   7   5        0.52        0.76      0.45 o 
   6   7   5       99.52      102.86      2.83 o 
   7   7   5        4.71        3.89      0.93 o 
  -2   8   5      102.09       98.18      7.95 o 
  -1   8   5      447.62      433.21      8.96 o 
   0   8   5       82.62       77.49      3.89 o 
   1   8   5      139.31      134.16      5.75 o 
   2   8   5      538.13      527.41     11.47 o 
   3   8   5        3.92        4.73      0.99 o 
   4   8   5      242.08      234.71      7.42 o 
   5   8   5      130.05      128.68      3.23 o 
   6   8   5       97.23       97.77      3.17 o 
   7   8   5      167.93      180.57      6.73 o 
  -1   9   5       53.27       49.74      3.11 o 
   0   9   5      120.34      114.59      3.72 o 
   1   9   5      171.05      171.79      5.66 o 
   2   9   5      215.89      206.13      5.83 o 
   3   9   5      355.31      337.47      8.31 o 
   4   9   5      110.61      112.71      4.09 o 
   5   9   5        8.77        7.27      1.25 o 
   6   9   5        5.34        3.56      1.27 o 
   0  10   5       27.82       29.78      3.55 o 
   1  10   5       84.30       73.30      5.86 o 
   2  10   5       29.84       30.59      1.97 o 
   3  10   5        6.68        5.55      1.04 o 
   4  10   5        0.71        0.46      1.23 o 
  -3  -9   6      129.31      135.48      9.26 o 
  -2  -9   6       82.66       95.69      3.25 o 
  -4  -8   6      183.68      195.30      5.71 o 
  -3  -8   6      248.04      243.53      6.40 o 
  -2  -8   6      210.26      215.63      7.22 o 
  -1  -8   6       54.56       58.68      2.17 o 
   0  -8   6       36.56       40.89      4.47 o 
   1  -8   6        6.45       10.49      0.93 o 
  -5  -7   6       42.90       45.25      2.54 o 
  -4  -7   6       44.69       41.96      2.26 o 
  -3  -7   6        0.52        0.15      0.56 o 
  -2  -7   6      323.89      325.15      7.52 o 
  -1  -7   6       42.59       42.02      1.83 o 
   0  -7   6        4.70        3.98      0.65 o 
   1  -7   6      139.91      145.96      4.44 o 
   2  -7   6        5.16        6.48      1.08 o 
   3  -7   6        0.57        0.77      0.77 o 
  -6  -6   6       65.28       63.69      2.20 o 
  -5  -6   6        0.52        0.46      0.70 o 
  -4  -6   6       41.42       38.77      2.52 o 
  -3  -6   6       57.97       67.28      2.69 o 
  -2  -6   6       14.96       10.06      1.16 o 
  -1  -6   6       67.91       75.85      2.89 o 
   0  -6   6     1478.87     1496.00     27.50 o 
   1  -6   6      189.16      187.49      5.56 o 
   2  -6   6       84.08       84.35      3.20 o 
   3  -6   6       32.35       38.58      2.62 o 
   4  -6   6       94.42       94.80      4.05 o 
  -7  -5   6      236.13      232.70     12.50 o 
  -6  -5   6        2.76        0.93      0.63 o 
  -5  -5   6      247.64      235.18      5.20 o 
  -4  -5   6      409.35      396.05      7.25 o 
  -3  -5   6       31.12       30.20      1.72 o 
  -2  -5   6        7.35       12.03      1.04 o 
  -1  -5   6      618.80      623.69     12.23 o 
   0  -5   6       45.41       40.46      1.56 o 
   1  -5   6     1904.25     1892.41     39.51 o 
   2  -5   6      127.98      128.98      4.44 o 
   3  -5   6        5.17        5.53      0.90 o 
   4  -5   6      538.17      567.01     12.39 o 
   5  -5   6        4.50        3.75      1.19 o 
  -7  -4   6        1.65        0.80      0.77 o 
  -6  -4   6      159.43      158.20      5.03 o 
  -5  -4   6      474.34      455.14      8.61 o 
  -4  -4   6       46.06       41.44      1.68 o 
  -3  -4   6     1161.25     1143.03     17.98 o 
  -2  -4   6      983.55      933.43     17.60 o 
  -1  -4   6      156.21      156.83      7.48 o 
   0  -4   6     1330.62     1310.74     20.81 o 
   1  -4   6       67.10       64.15      2.16 o 
   2  -4   6      115.49      113.41      3.27 o 
   3  -4   6     1469.31     1438.96     28.04 o 
   4  -4   6       80.82       80.73      3.01 o 
   5  -4   6      164.33      157.42      6.66 o 
   6  -4   6      364.94      393.34     21.99 o 
  -7  -3   6      312.89      328.16      8.55 o 
  -6  -3   6      304.95      294.18      7.58 o 
  -5  -3   6      200.31      192.17      4.56 o 
  -4  -3   6      608.42      592.17     10.31 o 
  -3  -3   6       24.05       19.85      1.08 o 
  -2  -3   6      761.23      776.60     16.28 o 
  -1  -3   6     2783.60     2804.94     48.87 o 
   0  -3   6      109.11      119.13      5.12 o 
   1  -3   6       44.75       45.47      1.41 o 
   2  -3   6      877.52      894.34     16.84 o 
   3  -3   6       92.39       91.52      2.97 o 
   4  -3   6     1083.47     1006.56     19.49 o 
   5  -3   6      346.42      357.65      8.51 o 
   6  -3   6       44.31       45.71      1.76 o 
  -7  -2   6      114.26      117.12      7.10 o 
  -6  -2   6        8.50        7.20      1.54 o 
  -5  -2   6      783.51      765.82     13.15 o 
  -4  -2   6       43.80       42.40      1.74 o 
  -3  -2   6       56.85       53.06      2.84 o 
  -2  -2   6     1410.60     1293.67     19.96 o 
  -1  -2   6      104.11      128.57      6.64 o 
   0  -2   6     1570.72     1620.24     19.84 o 
   1  -2   6      843.17      878.12     10.31 o 
   2  -2   6       66.38       58.06      1.21 o 
   3  -2   6      461.17      443.66     10.26 o 
   4  -2   6        3.11        4.00      0.64 o 
   5  -2   6        6.52        6.27      0.77 o 
   6  -2   6      115.51      118.99      3.30 o 
   7  -2   6       37.24       38.11      2.50 o 
  -6  -1   6      189.51      194.36     12.73 o 
  -5  -1   6      170.25      168.47      4.92 o 
  -4  -1   6      716.97      698.07     11.84 o 
  -3  -1   6     1063.85      980.00     20.25 o 
  -2  -1   6      504.49      537.21      7.96 o 
  -1  -1   6      121.60       93.38      1.94 o 
   0  -1   6      116.40      133.49      2.22 o 
   1  -1   6      243.76      260.17      3.48 o 
   2  -1   6        1.20        2.32      0.60 o 
   3  -1   6        6.84        5.22      0.59 o 
   4  -1   6        5.44        3.54      0.58 o 
   5  -1   6      582.11      567.81     10.04 o 
   6  -1   6        0.41        0.63      0.57 o 
   7  -1   6       21.93       23.58      1.50 o 
  -5   0   6      339.83      348.01     17.28 o 
  -4   0   6      340.43      324.50      5.70 o 
  -3   0   6       14.58       12.88      0.69 o 
  -2   0   6      342.93      340.96      5.63 o 
  -1   0   6       35.18       48.74      1.47 o 
   0   0   6        6.02       12.91      0.58 o 
   1   0   6       77.49       50.55      1.11 o 
   2   0   6      495.59      500.67      6.70 o 
   3   0   6      110.54      105.54      2.63 o 
   4   0   6     1348.85     1333.10     20.95 o 
   5   0   6       35.69       39.87      1.66 o 
   6   0   6       18.60       22.06      1.71 o 
   7   0   6      136.95      132.82      5.39 o 
   8   0   6        4.13        6.64      2.16 o 
  -7   1   6       32.72       36.42      3.70 o 
  -6   1   6      283.13      278.22     11.88 o 
  -5   1   6        3.02        3.36      0.88 o 
  -4   1   6       33.18       32.44      1.75 o 
  -3   1   6      202.63      195.30      3.35 o 
  -2   1   6     1609.04     1638.65     18.84 o 
  -1   1   6      554.05      514.84      6.38 o 
   0   1   6      738.02      752.04      8.39 o 
   1   1   6      917.87     1003.35     11.66 o 
   2   1   6      577.95      566.30      6.89 o 
   3   1   6      814.90      845.46     10.03 o 
   4   1   6      130.01      140.82      3.24 o 
   5   1   6       29.21       24.90      1.60 o 
   6   1   6      192.63      193.58      5.42 o 
   7   1   6       26.81       28.73      3.24 o 
   8   1   6      508.82      537.21     14.80 o 
  -6   2   6       76.45       76.07      5.25 o 
  -5   2   6      257.84      262.41      8.24 o 
  -4   2   6      328.03      339.03      6.71 o 
  -3   2   6      202.00      209.08      4.92 o 
  -2   2   6      876.33      894.50     12.81 o 
  -1   2   6     1361.48     1358.36     14.70 o 
   0   2   6      360.30      369.54      4.51 o 
   1   2   6      717.01      652.21      7.84 o 
   2   2   6     1370.33     1485.80     16.98 o 
   3   2   6      120.05      115.18      2.20 o 
   4   2   6      488.64      486.63      6.95 o 
   5   2   6      238.31      232.98      5.89 o 
   6   2   6        0.61        0.55      0.67 o 
   7   2   6      848.77      845.51     29.85 o 
   8   2   6        5.68        7.18      1.29 o 
  -6   3   6      149.55      148.13      5.93 o 
  -5   3   6      257.74      261.85      8.34 o 
  -4   3   6       19.92       19.53      1.25 o 
  -3   3   6      355.71      349.10      6.71 o 
  -2   3   6       68.81       69.67      2.09 o 
  -1   3   6      336.86      315.14      6.64 o 
   0   3   6     1110.22     1188.48     14.89 o 
   1   3   6     2930.14     3244.42     47.94 o 
   2   3   6        8.06        9.74      0.51 o 
   3   3   6     1112.23     1096.81     12.90 o 
   4   3   6        2.22        2.46      0.83 o 
   5   3   6      166.80      163.15      3.89 o 
   6   3   6      418.76      403.19     18.18 o 
   7   3   6        3.07        3.23      1.14 o 
   8   3   6      103.31       98.58      5.35 o 
  -6   4   6        0.47        0.77      1.70 o 
  -5   4   6        1.70        3.04      0.96 o 
  -4   4   6      351.23      354.07      8.15 o 
  -3   4   6       13.25       13.43      1.04 o 
  -2   4   6        9.23       10.44      0.89 o 
  -1   4   6      505.43      516.48     14.54 o 
   0   4   6      303.59      346.23      5.75 o 
   1   4   6     1024.61     1022.49     14.76 o 
   2   4   6     1373.65     1485.77     20.60 o 
   3   4   6      639.00      641.99      9.60 o 
   4   4   6      699.64      650.43      9.89 o 
   5   4   6      171.02      170.36      3.61 o 
   6   4   6       67.09       64.16      2.83 o 
   7   4   6      241.91      256.28     10.18 o 
   8   4   6        4.49        1.33      1.03 o 
  -5   5   6      193.38      201.41      9.96 o 
  -4   5   6        1.82        2.21      0.81 o 
  -3   5   6       25.37       27.92      1.45 o 
  -2   5   6      635.05      641.30     11.05 o 
  -1   5   6      382.16      357.33      6.68 o 
   0   5   6      270.62      256.28      4.64 o 
   1   5   6      154.12      158.62      3.23 o 
   2   5   6      228.01      240.64      4.25 o 
   3   5   6     1020.58     1023.94     14.75 o 
   4   5   6      285.46      271.05      4.90 o 
   5   5   6       66.41       66.65      2.03 o 
   6   5   6      524.29      522.85     11.50 o 
   7   5   6       63.28       64.22      3.64 o 
   8   5   6        7.07        7.38      1.26 o 
  -4   6   6       23.43       27.45      1.82 o 
  -3   6   6      182.12      178.48      4.71 o 
  -2   6   6        6.66        7.72      0.89 o 
  -1   6   6      703.14      683.74     11.60 o 
   0   6   6       31.83       34.65      1.29 o 
   1   6   6      380.64      404.26      6.73 o 
   2   6   6      631.95      599.69     10.24 o 
   3   6   6        0.57        1.05      0.47 o 
   4   6   6      261.42      264.87      4.89 o 
   5   6   6     1160.20     1157.75     17.00 o 
   6   6   6        0.95        1.75      0.58 o 
   7   6   6      625.95      620.94     13.71 o 
   8   6   6      158.62      164.65      8.33 o 
  -3   7   6        2.64        0.59      1.00 o 
  -2   7   6      453.83      448.88     10.36 o 
  -1   7   6       68.96       71.95      2.72 o 
   0   7   6        6.89        8.19      1.35 o 
   1   7   6     1206.89     1175.92     19.97 o 
   2   7   6       79.58       73.11      1.95 o 
   3   7   6      406.72      383.50      7.10 o 
   4   7   6      436.00      418.87      7.80 o 
   5   7   6        2.79        2.42      0.59 o 
   6   7   6      346.20      352.84      7.29 o 
   7   7   6      353.68      365.84      9.10 o 
  -2   8   6        4.76        2.78      1.77 o 
  -1   8   6        9.23        9.01      1.18 o 
   0   8   6      494.37      481.06     11.24 o 
   1   8   6       24.38       25.19      2.07 o 
   2   8   6      401.67      379.73      8.97 o 
   3   8   6      105.22      111.86      3.86 o 
   4   8   6       11.39        9.94      0.75 o 
   5   8   6      139.45      136.76      3.50 o 
   6   8   6       25.95       24.06      1.42 o 
   7   8   6        3.71        2.77      1.07 o 
  -1   9   6       10.65       16.06      2.80 o 
   0   9   6        8.94       10.21      1.70 o 
   1   9   6       75.69       68.99      4.88 o 
   2   9   6       61.94       60.23      3.32 o 
   3   9   6        0.82        1.31      0.73 o 
   4   9   6      433.78      426.07     10.15 o 
   5   9   6      103.56      101.03      3.92 o 
   6   9   6        4.32        4.31      1.93 o 
   1  10   6       53.08       43.21      4.47 o 
   2  10   6        0.38        0.99      0.75 o 
   3  10   6      137.17      131.10      5.18 o 
  -3  -8   7      260.24      284.21      7.26 o 
  -2  -8   7      114.77      117.46      3.77 o 
  -1  -8   7        0.43       -0.01      0.62 o 
   0  -8   7       25.65       29.05      1.55 o 
   1  -8   7       35.35       38.42      2.01 o 
  -5  -7   7       23.38       27.08      2.24 o 
  -4  -7   7      225.61      219.36     10.09 o 
  -3  -7   7       30.30       31.39      1.88 o 
  -2  -7   7       45.24       50.14      2.25 o 
  -1  -7   7       91.47       98.40      3.12 o 
   0  -7   7        3.44        3.67      0.68 o 
   1  -7   7        2.78        1.86      1.16 o 
   2  -7   7      409.83      408.46     12.96 o 
   3  -7   7       37.28       37.81      2.62 o 
  -6  -6   7      164.95      187.79      9.26 o 
  -5  -6   7      196.48      208.88      8.50 o 
  -4  -6   7        3.36        3.47      0.86 o 
  -3  -6   7        2.41        2.69      0.76 o 
  -2  -6   7     1137.33     1063.33     20.31 o 
  -1  -6   7        6.13        6.30      0.86 o 
   0  -6   7       55.95       62.15      3.57 o 
   1  -6   7      197.44      211.60      5.39 o 
   2  -6   7       32.22       34.56      2.08 o 
   3  -6   7       93.70       95.62      3.85 o 
   4  -6   7       69.67       69.59      4.17 o 
  -6  -5   7       82.81       78.87      6.33 o 
  -5  -5   7      115.69      111.04      3.14 o 
  -4  -5   7      306.66      294.78      7.38 o 
  -3  -5   7      488.61      464.88     10.12 o 
  -2  -5   7       95.71       94.73      3.16 o 
  -1  -5   7      348.66      372.59      8.10 o 
   0  -5   7        9.89        9.09      0.87 o 
   1  -5   7       28.51       29.81      2.44 o 
   2  -5   7      808.87      800.02     18.72 o 
   3  -5   7       39.89       42.28      2.36 o 
   4  -5   7      170.96      166.42      4.93 o 
   5  -5   7      416.77      396.81     11.38 o 
  -7  -4   7       31.48       29.69      2.77 o 
  -6  -4   7       21.27       17.26      1.38 o 
  -5  -4   7     1069.43     1020.45     19.40 o 
  -4  -4   7       39.50       36.91      1.60 o 
  -3  -4   7        6.76       11.09      0.81 o 
  -2  -4   7      407.89      400.17      8.67 o 
  -1  -4   7        2.37        2.86      0.89 o 
   0  -4   7      559.73      541.99      9.59 o 
   1  -4   7     3930.03     3889.30     68.04 o 
   2  -4   7       17.14       18.33      1.45 o 
   3  -4   7      293.34      302.38      7.10 o 
   4  -4   7       47.39       55.15      2.47 o 
   5  -4   7       13.00       11.13      1.40 o 
   6  -4   7       39.99       31.48      4.01 o 
  -7  -3   7        1.45        2.39      0.88 o 
  -6  -3   7       59.47       59.90      2.93 o 
  -5  -3   7        8.90        8.23      1.05 o 
  -4  -3   7      342.49      315.37      6.32 o 
  -3  -3   7      851.75      818.68     13.48 o 
  -2  -3   7      184.20      171.87      3.62 o 
  -1  -3   7      869.73      894.82     16.81 o 
   0  -3   7      432.40      407.93      9.02 o 
   1  -3   7       19.44       22.27      1.09 o 
   2  -3   7      848.16      869.47     19.08 o 
   3  -3   7      130.16      105.52      3.25 o 
   4  -3   7      196.98      207.30      5.52 o 
   5  -3   7      534.79      532.56     22.38 o 
   6  -3   7        7.34        8.14      1.36 o 
  -7  -2   7       71.19       74.22      5.56 o 
  -6  -2   7        6.50        6.41      1.15 o 
  -5  -2   7      242.81      233.98      6.29 o 
  -4  -2   7      225.31      228.81      5.02 o 
  -3  -2   7      424.04      388.72      7.17 o 
  -2  -2   7     1766.72     1808.48     27.58 o 
  -1  -2   7       34.68       36.92      3.31 o 
   0  -2   7       73.22       66.19      1.36 o 
   1  -2   7     1238.50     1278.24     18.55 o 
   2  -2   7       13.40       14.65      0.58 o 
   3  -2   7       49.38       43.99      1.49 o 
   4  -2   7      670.74      622.88     11.18 o 
   5  -2   7       13.48       14.48      1.04 o 
   6  -2   7       56.59       62.33      2.34 o 
   7  -2   7      189.22      206.91      6.38 o 
  -6  -1   7      236.11      253.44      8.37 o 
  -5  -1   7       10.96       10.59      1.30 o 
  -4  -1   7     1533.29     1499.54     23.66 o 
  -3  -1   7       21.55       20.32      1.15 o 
  -2  -1   7       64.34       54.87      1.96 o 
  -1  -1   7     1110.40     1186.58     18.41 o 
   0  -1   7     1444.05     1506.43     18.74 o 
   1  -1   7      112.16      120.61      2.15 o 
   2  -1   7      249.51      264.62      4.32 o 
   3  -1   7       52.22       46.13      1.53 o 
   4  -1   7       68.02       66.82      2.05 o 
   5  -1   7      217.88      206.39      4.61 o 
   6  -1   7       97.24      104.88      3.10 o 
   7  -1   7      163.07      176.18      5.05 o 
  -6   0   7       14.66       13.12      2.31 o 
  -5   0   7       63.51       64.12      4.55 o 
  -4   0   7      784.91      761.60     15.21 o 
  -3   0   7       52.44       43.88      1.86 o 
  -2   0   7      110.41      121.09      2.57 o 
  -1   0   7      523.99      495.03      9.13 o 
   0   0   7      977.59     1080.61     13.51 o 
   1   0   7     1433.45     1463.95     18.24 o 
   2   0   7      908.41      933.99     13.20 o 
   3   0   7      273.72      278.95      5.66 o 
   4   0   7      713.72      686.24     11.51 o 
   5   0   7      519.50      493.11      8.95 o 
   6   0   7      156.23      146.35      4.28 o 
   7   0   7      184.33      194.86      5.79 o 
  -7   1   7        5.79        6.94      2.01 o 
  -6   1   7        1.36        1.85      1.54 o 
  -5   1   7     1175.57     1221.18     28.35 o 
  -4   1   7       70.03       80.87      7.25 o 
  -3   1   7      233.37      217.13      4.63 o 
  -2   1   7     1061.88     1050.97     12.51 o 
  -1   1   7      249.85      267.80      4.63 o 
   0   1   7      390.41      358.09      5.47 o 
   1   1   7     1525.43     1552.09     17.74 o 
   2   1   7       30.61       24.11      0.76 o 
   3   1   7       22.13       20.25      0.86 o 
   4   1   7     1866.52     1847.44     34.68 o 
   5   1   7      173.19      173.18      4.02 o 
   6   1   7      995.79      955.03     25.06 o 
   7   1   7       28.46       29.18      1.95 o 
   8   1   7       26.16       27.78      3.09 o 
  -6   2   7      148.49      166.96      8.64 o 
  -5   2   7       75.99       74.40      3.80 o 
  -4   2   7      508.65      517.55     11.13 o 
  -3   2   7      576.04      572.37     10.06 o 
  -2   2   7      797.21      817.86     11.92 o 
  -1   2   7     1334.84     1305.01     14.24 o 
   0   2   7      601.78      637.56      7.36 o 
   1   2   7      188.48      210.87      3.34 o 
   2   2   7      308.03      294.55      4.03 o 
   3   2   7        1.03        0.64      0.28 o 
   4   2   7      365.70      349.35      5.79 o 
   5   2   7     2612.89     2528.93     45.68 o 
   6   2   7       55.89       54.72      2.54 o 
   7   2   7       42.35       42.42      2.78 o 
   8   2   7      260.64      273.80      9.57 o 
  -6   3   7        7.64        7.72      2.01 o 
  -5   3   7      932.16      922.80     22.70 o 
  -4   3   7       45.83       50.91      2.08 o 
  -3   3   7        0.50        0.81      0.51 o 
  -2   3   7      694.02      719.86     12.11 o 
  -1   3   7      188.48      188.17      4.14 o 
   0   3   7       52.65       70.91      1.91 o 
   1   3   7     2881.74     3120.20     36.17 o 
   2   3   7      330.92      359.22      4.81 o 
   3   3   7       18.56       19.33      0.85 o 
   4   3   7      472.26      442.67      6.44 o 
   5   3   7      447.22      431.42      8.08 o 
   6   3   7       35.30       27.86      1.86 o 
   7   3   7      400.72      390.68     12.38 o 
   8   3   7       11.83       15.84      2.93 o 
  -5   4   7       59.34       59.81      6.71 o 
  -4   4   7       15.41       17.11      1.28 o 
  -3   4   7      328.87      333.65      6.73 o 
  -2   4   7       70.44       73.04      3.21 o 
  -1   4   7      301.18      284.61      5.59 o 
   0   4   7        4.02        3.53      0.91 o 
   1   4   7        3.85        7.00      0.74 o 
   2   4   7      155.27      146.81      2.93 o 
   3   4   7      178.02      196.59      4.54 o 
   4   4   7      163.58      162.38      3.37 o 
   5   4   7      407.09      415.84      9.30 o 
   6   4   7       34.63       36.21      2.15 o 
   7   4   7       34.32       36.26      2.29 o 
   8   4   7      457.78      454.13     20.68 o 
  -5   5   7      205.63      222.36     12.81 o 
  -4   5   7      106.60      114.38      7.88 o 
  -3   5   7        0.34        0.79      0.54 o 
  -2   5   7      385.74      364.22      7.08 o 
  -1   5   7       23.71       19.66      1.17 o 
   0   5   7      113.44      103.63      2.89 o 
   1   5   7      573.37      567.92      9.80 o 
   2   5   7      274.80      293.04      5.69 o 
   3   5   7        0.81        2.02      0.47 o 
   4   5   7     1543.05     1512.97     21.40 o 
   5   5   7        2.42        2.44      0.57 o 
   6   5   7       25.27       26.65      1.86 o 
   7   5   7       29.90       33.82      2.77 o 
   8   5   7        3.67        4.91      2.01 o 
  -4   6   7        8.62        8.25      1.09 o 
  -3   6   7       12.63       13.81      1.21 o 
  -2   6   7       17.85       21.34      1.29 o 
  -1   6   7       74.84       75.37      2.17 o 
   0   6   7     1572.59     1535.48     25.08 o 
   1   6   7      511.98      511.22      9.74 o 
   2   6   7      630.41      588.00     10.22 o 
   3   6   7        1.20        1.68      0.80 o 
   4   6   7       61.63       64.37      1.95 o 
   5   6   7      463.35      453.64      8.92 o 
   6   6   7       49.62       51.04      2.52 o 
   7   6   7        3.82        5.15      1.11 o 
  -3   7   7       11.91       12.54      1.82 o 
  -2   7   7      276.75      276.81      7.39 o 
  -1   7   7      495.12      471.92      9.55 o 
   0   7   7        9.70        8.79      0.65 o 
   1   7   7      725.78      686.52     15.39 o 
   2   7   7       89.70       86.58      2.45 o 
   3   7   7        6.67        7.03      0.83 o 
   4   7   7      785.14      754.51     12.91 o 
   5   7   7      189.80      197.61      4.64 o 
   6   7   7       20.13       19.41      1.21 o 
   7   7   7      424.84      426.76     13.22 o 
  -2   8   7      145.50      150.43      5.38 o 
  -1   8   7        4.99        4.81      0.96 o 
   0   8   7      144.40      139.59      4.20 o 
   1   8   7      227.49      225.64      6.32 o 
   2   8   7       54.44       46.87      2.44 o 
   3   8   7      689.64      637.73     13.66 o 
   4   8   7        7.36        7.34      0.85 o 
   5   8   7       88.32       85.06      2.66 o 
   6   8   7       90.24       86.46      2.84 o 
   7   8   7       72.59       60.80      5.56 o 
  -1   9   7      349.27      348.89     15.89 o 
   0   9   7       13.29       12.82      1.43 o 
   1   9   7        2.53        1.82      1.30 o 
   2   9   7      385.59      362.25      9.01 o 
   3   9   7       34.01       36.54      4.39 o 
   4   9   7      129.00      133.92      4.64 o 
   5   9   7      159.48      160.45      5.30 o 
   6   9   7        1.03        0.42      0.50 o 
  -3  -8   8        5.24        8.18      2.31 o 
  -2  -8   8      143.74      148.77      4.58 o 
  -1  -8   8        4.25        5.86      0.96 o 
   0  -8   8        2.43        3.70      0.73 o 
   1  -8   8      381.10      424.35     13.27 o 
  -4  -7   8       70.01       76.08      3.31 o 
  -3  -7   8      218.49      214.31      6.15 o 
  -2  -7   8        0.48        1.20      0.69 o 
  -1  -7   8      290.00      297.02      7.36 o 
   0  -7   8       21.53       22.05      1.86 o 
   1  -7   8       71.92       85.30      3.37 o 
   2  -7   8      117.41      130.24      4.62 o 
  -5  -6   8      119.70      103.89      4.04 o 
  -4  -6   8      146.51      142.24      4.72 o 
  -3  -6   8      182.64      158.27      4.83 o 
  -2  -6   8      327.69      363.87      8.40 o 
  -1  -6   8      168.45      174.65      4.33 o 
   0  -6   8        0.68        1.65      0.67 o 
   1  -6   8      729.19      748.91     15.21 o 
   2  -6   8      131.90      131.17      4.58 o 
   3  -6   8       61.07       69.92      4.32 o 
  -6  -5   8      306.72      298.75      6.63 o 
  -5  -5   8       64.45       63.21      2.28 o 
  -4  -5   8       17.33       17.85      2.64 o 
  -3  -5   8       57.98       65.18      3.47 o 
  -2  -5   8      141.46      142.70      4.23 o 
  -1  -5   8      152.34      151.57      5.92 o 
   0  -5   8     1288.95     1313.77     21.41 o 
   1  -5   8       43.70       41.45      2.12 o 
   2  -5   8      245.62      230.46      6.88 o 
   3  -5   8      164.43      160.86      5.42 o 
   4  -5   8      100.77      101.45      4.31 o 
  -6  -4   8       19.31       20.14      2.60 o 
  -5  -4   8      501.13      483.17     11.43 o 
  -4  -4   8      680.42      653.81     11.49 o 
  -3  -4   8      126.79      106.24      2.75 o 
  -2  -4   8      273.27      251.62      6.21 o 
  -1  -4   8      755.03      714.36     14.07 o 
   0  -4   8      910.42      905.12     15.23 o 
   1  -4   8       50.76       58.64      2.41 o 
   2  -4   8      371.38      377.04     10.01 o 
   3  -4   8       67.14       58.03      3.70 o 
   4  -4   8      681.07      633.65     28.47 o 
   5  -4   8      105.75      103.64      3.86 o 
   6  -4   8       27.75       21.91      3.09 o 
  -6  -3   8       40.68       38.92      2.36 o 
  -5  -3   8      278.87      265.86      5.95 o 
  -4  -3   8       24.25       24.99      1.39 o 
  -3  -3   8      167.05      163.75      3.83 o 
  -2  -3   8      401.36      354.54      6.54 o 
  -1  -3   8       57.95       53.65      3.18 o 
   0  -3   8        6.65        6.93      0.79 o 
   1  -3   8        4.58        6.33      0.75 o 
   2  -3   8       83.45       83.96      5.86 o 
   3  -3   8      436.90      397.96      8.76 o 
   4  -3   8       12.14       13.44      1.27 o 
   5  -3   8      190.85      175.32      5.81 o 
   6  -3   8       62.76       66.56      4.56 o 
  -7  -2   8       22.80       31.94      3.86 o 
  -6  -2   8        9.38       11.14      1.78 o 
  -5  -2   8        3.14        3.21      0.90 o 
  -4  -2   8      363.74      354.81      7.06 o 
  -3  -2   8       17.75       15.53      1.06 o 
  -2  -2   8      246.72      247.76      4.98 o 
  -1  -2   8      647.50      653.91     10.79 o 
   0  -2   8        1.20        1.40      0.37 o 
   1  -2   8       53.90       60.86      1.93 o 
   2  -2   8      337.96      336.00      5.97 o 
   3  -2   8      367.54      340.36      6.80 o 
   4  -2   8      262.39      283.94      5.56 o 
   5  -2   8      151.80      154.94      3.71 o 
   6  -2   8       34.07       34.35      1.60 o 
   7  -2   8        1.30       -0.02      0.85 o 
  -6  -1   8        1.49        1.79      1.39 o 
  -5  -1   8      467.48      437.01     12.23 o 
  -4  -1   8      518.77      490.01      9.09 o 
  -3  -1   8        0.60        0.67      0.50 o 
  -2  -1   8      320.28      297.97      6.46 o 
  -1  -1   8       53.67       63.24      1.91 o 
   0  -1   8      477.25      482.43      7.46 o 
   1  -1   8      560.44      531.63      8.87 o 
   2  -1   8      438.56      449.17      6.89 o 
   3  -1   8      101.42       97.54      2.47 o 
   4  -1   8        0.75        1.56      0.49 o 
   5  -1   8       49.22       50.87      1.92 o 
   6  -1   8       26.06       24.68      1.65 o 
   7  -1   8        1.23        0.51      0.57 o 
  -6   0   8      140.71      138.88      8.49 o 
  -5   0   8       36.34       36.25      3.24 o 
  -4   0   8      128.12      133.50      5.11 o 
  -3   0   8      231.94      215.36      4.69 o 
  -2   0   8       31.83       30.01      1.45 o 
  -1   0   8     2364.85     2404.39     32.14 o 
   0   0   8      105.63       90.36      2.45 o 
   1   0   8      624.74      621.10      9.15 o 
   2   0   8     1233.66     1208.49     16.95 o 
   3   0   8       65.49       62.52      1.92 o 
   4   0   8       20.99       26.72      1.76 o 
   5   0   8      749.48      732.85     12.61 o 
   6   0   8       40.90       40.58      1.85 o 
   7   0   8      176.28      181.70      6.67 o 
  -5   1   8      455.96      446.57     18.52 o 
  -4   1   8      118.83      122.98      4.90 o 
  -3   1   8      145.86      142.08      4.37 o 
  -2   1   8     1681.53     1660.07     22.77 o 
  -1   1   8      803.99      836.88      9.61 o 
   0   1   8        2.82        2.70      0.53 o 
   1   1   8     2179.56     2245.63     25.42 o 
   2   1   8     1250.97     1299.19     16.47 o 
   3   1   8     1075.62     1118.61     15.83 o 
   4   1   8      844.11      821.37     13.57 o 
   5   1   8       10.10        9.97      0.96 o 
   6   1   8        4.28        1.75      0.88 o 
   7   1   8      160.93      158.41      5.11 o 
  -6   2   8      405.33      464.47     17.90 o 
  -5   2   8       69.64       68.38      3.69 o 
  -4   2   8        0.45        0.21      0.81 o 
  -3   2   8      650.71      666.23     16.42 o 
  -2   2   8       58.47       58.96      1.78 o 
  -1   2   8      391.36      422.73      6.20 o 
   0   2   8     1346.59     1448.34     18.26 o 
   1   2   8       36.23       36.66      1.09 o 
   2   2   8     1236.73     1285.04     15.02 o 
   3   2   8      227.11      241.64      3.91 o 
   4   2   8       78.99       70.67      2.20 o 
   5   2   8      268.97      256.98      6.46 o 
   6   2   8      405.20      399.55      9.34 o 
   7   2   8       98.60       94.29      4.37 o 
   8   2   8      600.96      662.61     23.15 o 
  -5   3   8        0.68        3.55      1.54 o 
  -4   3   8      846.83      857.35     20.72 o 
  -3   3   8      249.45      243.00      5.35 o 
  -2   3   8      528.74      521.91      9.36 o 
  -1   3   8      639.76      623.97      9.69 o 
   0   3   8      232.64      228.29      4.69 o 
   1   3   8      100.40       91.35      2.66 o 
   2   3   8      172.07      162.51      2.97 o 
   3   3   8     1007.48     1049.19     15.19 o 
   4   3   8      967.05      987.82     14.48 o 
   5   3   8     1131.06     1110.15     18.25 o 
   6   3   8       34.11       34.67      4.28 o 
   7   3   8      429.54      415.00     13.66 o 
  -5   4   8      154.99      181.62      8.64 o 
  -4   4   8       97.82       94.22      5.94 o 
  -3   4   8       58.79       56.35      2.28 o 
  -2   4   8        9.66        8.53      0.98 o 
  -1   4   8        0.45        1.94      0.63 o 
   0   4   8      387.67      401.62      8.96 o 
   1   4   8      623.78      662.28     11.22 o 
   2   4   8        0.63        0.85      0.37 o 
   3   4   8      649.45      652.63      9.94 o 
   4   4   8       91.51       91.39      2.36 o 
   5   4   8       66.84       68.33      2.83 o 
   6   4   8      399.30      407.29     15.84 o 
   7   4   8       53.64       50.17      4.40 o 
  -5   5   8       22.35       22.07      3.55 o 
  -4   5   8      280.27      292.41      7.40 o 
  -3   5   8        9.45       10.18      1.09 o 
  -2   5   8       28.73       29.63      1.55 o 
  -1   5   8      652.99      651.09     10.38 o 
   0   5   8       49.81       54.74      1.83 o 
   1   5   8        3.62        3.44      0.65 o 
   2   5   8      854.58      851.24     14.09 o 
   3   5   8        3.96        3.98      0.67 o 
   4   5   8      110.02      110.13      2.83 o 
   5   5   8      608.04      612.49     11.13 o 
   6   5   8       84.18       80.50      3.66 o 
   7   5   8      284.48      294.80      9.76 o 
   8   5   8      184.92      226.53     10.80 o 
  -4   6   8      139.18      143.32      5.94 o 
  -3   6   8      141.36      129.64      3.72 o 
  -2   6   8      660.20      646.71     11.53 o 
  -1   6   8       55.23       51.58      1.83 o 
   0   6   8       57.20       60.22      1.96 o 
   1   6   8       21.50       18.93      1.16 o 
   2   6   8      114.03      110.23      3.02 o 
   3   6   8      582.19      560.19      9.97 o 
   4   6   8      807.44      803.36     13.66 o 
   5   6   8       53.92       55.46      1.94 o 
   6   6   8      387.61      393.23     10.59 o 
   7   6   8        1.29        2.89      0.88 o 
  -3   7   8       30.83       31.88      1.60 o 
  -2   7   8      161.21      158.88      4.25 o 
  -1   7   8      306.64      289.61      5.51 o 
   0   7   8      270.49      267.61      5.27 o 
   1   7   8       28.25       26.41      1.31 o 
   2   7   8      484.65      464.55      8.59 o 
   3   7   8        3.22        2.87      0.68 o 
   4   7   8        8.63        5.53      0.82 o 
   5   7   8      438.18      431.43      8.33 o 
   6   7   8       66.76       69.15      3.39 o 
   7   7   8      127.17      130.63      4.63 o 
  -2   8   8       35.11       35.49      2.45 o 
  -1   8   8      170.65      166.92      4.86 o 
   0   8   8       34.46       26.29      1.76 o 
   1   8   8      722.65      686.31     14.67 o 
   2   8   8       65.77       62.61      3.68 o 
   3   8   8       10.21        9.68      0.83 o 
   4   8   8        3.26        3.13      0.63 o 
   5   8   8       16.92       16.68      1.24 o 
   6   8   8        9.04       10.82      1.68 o 
  -1   9   8        4.27        1.23      1.08 o 
   0   9   8       71.34       73.00      4.77 o 
   1   9   8        8.27        5.67      1.20 o 
   2   9   8      218.20      206.58      6.20 o 
   3   9   8       74.35       78.34      3.42 o 
   4   9   8       46.26       50.26      2.73 o 
   5   9   8       71.49       71.71      3.67 o 
   6   9   8        7.15        6.17      1.70 o 
  -3  -7   9      511.99      516.00     17.75 o 
  -2  -7   9       16.53       16.22      1.45 o 
  -1  -7   9      146.93      155.81      4.80 o 
   0  -7   9      166.95      179.00      6.18 o 
   1  -7   9        2.38        2.30      1.85 o 
   2  -7   9       30.74       28.70      4.01 o 
  -5  -6   9       60.09       61.26      4.63 o 
  -4  -6   9      669.64      677.74     14.68 o 
  -3  -6   9        1.46        1.01      0.70 o 
  -2  -6   9      167.82      166.64      4.96 o 
  -1  -6   9      684.59      692.26     13.54 o 
   0  -6   9       15.15       14.47      1.35 o 
   1  -6   9      115.07      120.52      4.58 o 
   2  -6   9      573.85      607.31     15.27 o 
   3  -6   9        2.99        5.04      1.09 o 
  -6  -5   9       93.99      100.92      6.48 o 
  -5  -5   9      183.44      180.36      4.35 o 
  -4  -5   9       18.77       16.27      1.59 o 
  -3  -5   9       75.60       72.96      3.06 o 
  -2  -5   9      453.60      448.13      9.98 o 
  -1  -5   9       21.81       22.03      1.44 o 
   0  -5   9      909.99      900.64     17.91 o 
   1  -5   9      179.41      173.53      5.00 o 
   2  -5   9        1.38        1.39      0.74 o 
   3  -5   9      220.00      233.65      9.03 o 
   4  -5   9       13.99       15.95      4.24 o 
  -6  -4   9       54.34       58.57      3.93 o 
  -5  -4   9       22.96       26.89      1.62 o 
  -4  -4   9      489.07      476.14      8.96 o 
  -3  -4   9       16.74       21.06      1.20 o 
  -2  -4   9      102.49       82.16      3.11 o 
  -1  -4   9      324.50      341.00      7.84 o 
   0  -4   9      395.54      391.46      7.68 o 
   1  -4   9       90.48       90.48      3.24 o 
   2  -4   9     1226.22     1223.96     27.91 o 
   3  -4   9       10.98       11.27      1.47 o 
   4  -4   9        0.53        0.89      0.79 o 
   5  -4   9      376.07      386.62     11.96 o 
  -6  -3   9        1.64        1.89      1.08 o 
  -5  -3   9      278.33      282.25      7.62 o 
  -4  -3   9       71.80       68.06      2.44 o 
  -3  -3   9       21.81       18.47      1.56 o 
  -2  -3   9        6.20        7.50      0.76 o 
  -1  -3   9       91.82       82.34      2.12 o 
   0  -3   9        1.56        2.67      0.64 o 
   1  -3   9     1297.03     1271.25     23.94 o 
   2  -3   9        5.19        6.79      2.70 o 
   3  -3   9      187.35      188.73      6.18 o 
   4  -3   9       73.24       71.88      4.71 o 
   5  -3   9       14.44       12.32      1.71 o 
   6  -3   9       45.06       45.90      2.64 o 
  -6  -2   9        6.81        5.88      1.36 o 
  -5  -2   9        4.34        3.74      0.99 o 
  -4  -2   9        0.80        0.55      0.57 o 
  -3  -2   9      559.80      517.43      9.41 o 
  -2  -2   9      287.80      271.14      5.50 o 
  -1  -2   9      167.72      174.47      3.83 o 
   0  -2   9       44.96       39.99      1.36 o 
   1  -2   9      916.48      884.41     12.82 o 
   2  -2   9       18.84       22.70      1.34 o 
   3  -2   9      377.20      345.95      7.11 o 
   4  -2   9       76.87       62.55      1.97 o 
   5  -2   9      691.29      639.16     11.22 o 
   6  -2   9      141.77      153.32      3.92 o 
  -6  -1   9      118.42      123.47      5.58 o 
  -5  -1   9        1.71        2.99      2.08 o 
  -4  -1   9      231.46      218.28      5.97 o 
  -3  -1   9       51.77       47.54      2.07 o 
  -2  -1   9      195.52      195.99      4.41 o 
  -1  -1   9      910.69      883.10     14.33 o 
   0  -1   9        1.50        2.76      0.48 o 
   1  -1   9       99.13       92.54      2.39 o 
   2  -1   9      574.82      543.83     10.57 o 
   3  -1   9       16.08       12.73      1.11 o 
   4  -1   9      504.11      473.35      8.57 o 
   5  -1   9       72.22       78.58      2.48 o 
   6  -1   9      245.61      255.17      5.87 o 
   7  -1   9      241.20      257.60      9.71 o 
  -6   0   9       86.98       83.94      6.64 o 
  -5   0   9      191.76      179.00      6.69 o 
  -4   0   9       24.31       27.43      3.39 o 
  -3   0   9      197.33      189.23      6.59 o 
  -2   0   9      466.91      443.50      8.08 o 
  -1   0   9      140.28      129.40      5.92 o 
   0   0   9     2066.92     2054.84     29.60 o 
   1   0   9      403.97      386.33      8.06 o 
   2   0   9      388.22      399.17      6.37 o 
   3   0   9      330.29      310.29      5.91 o 
   4   0   9        0.95        0.82      0.45 o 
   5   0   9      100.44      106.43      3.04 o 
   6   0   9      250.12      246.23      5.57 o 
   7   0   9       22.49       25.96      3.56 o 
  -5   1   9      179.04      187.49     10.34 o 
  -4   1   9     2240.49     2111.57     68.67 o 
  -3   1   9      749.58      760.98     23.07 o 
  -2   1   9        1.72        2.18      0.65 o 
  -1   1   9      539.31      486.61      7.00 o 
   0   1   9      472.46      453.26      9.29 o 
   1   1   9      567.33      566.31      7.82 o 
   2   1   9      501.63      473.69      7.41 o 
   3   1   9      182.98      188.89      4.07 o 
   4   1   9      326.86      302.20      9.25 o 
   5   1   9      556.58      550.18      9.90 o 
   6   1   9       18.25       14.80      1.36 o 
   7   1   9       39.05       38.24      2.31 o 
  -6   2   9        0.57        0.46      1.39 o 
  -5   2   9      427.26      430.26     12.34 o 
  -4   2   9        4.82        4.52      1.33 o 
  -3   2   9      308.39      306.58     10.11 o 
  -2   2   9      276.34      265.36      8.41 o 
  -1   2   9        2.16        2.65      0.70 o 
   0   2   9      773.20      804.52      9.90 o 
   1   2   9       31.98       37.59      1.17 o 
   2   2   9        0.52        1.20      0.35 o 
   3   2   9      542.42      517.87      8.16 o 
   4   2   9       34.22       37.62      1.60 o 
   5   2   9       16.12       19.94      1.51 o 
   6   2   9      355.11      336.26      9.24 o 
   7   2   9        0.55        0.01      0.68 o 
  -5   3   9      232.04      245.20     11.11 o 
  -4   3   9      299.82      320.77      9.71 o 
  -3   3   9        0.73        2.62      1.09 o 
  -2   3   9       30.52       31.78      2.09 o 
  -1   3   9     1917.17     1896.99     26.61 o 
   0   3   9        1.45        3.34      0.56 o 
   1   3   9       45.25       39.21      1.22 o 
   2   3   9     1219.39     1243.13     16.02 o 
   3   3   9       54.62       45.77      1.55 o 
   4   3   9       53.88       53.10      1.99 o 
   5   3   9       62.72       66.91      2.78 o 
   6   3   9       74.52       66.35      3.45 o 
   7   3   9       46.71       50.41      5.37 o 
  -4   4   9        0.54       -0.06      0.93 o 
  -3   4   9       29.45       29.12      1.97 o 
  -2   4   9      367.05      359.51      7.19 o 
  -1   4   9       66.81       60.05      1.93 o 
   0   4   9      368.36      359.94      8.06 o 
   1   4   9      679.15      718.53     12.17 o 
   2   4   9       77.64       79.67      2.39 o 
   3   4   9      468.76      450.31      9.59 o 
   4   4   9       92.20       92.28      2.76 o 
   5   4   9      293.65      284.39     15.49 o 
   6   4   9      198.43      200.73     11.52 o 
   7   4   9      133.59      124.99      8.33 o 
  -4   5   9       33.23       36.26      3.39 o 
  -3   5   9      208.84      215.86      5.21 o 
  -2   5   9      121.85      118.34      3.72 o 
  -1   5   9      564.11      550.58      9.13 o 
   0   5   9      306.64      313.00      5.76 o 
   1   5   9       83.96       92.92      2.74 o 
   2   5   9      426.30      406.24      7.68 o 
   3   5   9      267.84      262.14      5.50 o 
   4   5   9       28.46       29.36      1.48 o 
   5   5   9     1428.63     1412.33     37.84 o 
   6   5   9      121.06      119.89      4.24 o 
   7   5   9       30.53       27.47      3.16 o 
  -4   6   9      161.24      174.83     10.96 o 
  -3   6   9        1.92        1.69      0.68 o 
  -2   6   9       55.71       56.50      2.09 o 
  -1   6   9      138.00      140.08      3.45 o 
   0   6   9       53.94       51.07      2.04 o 
   1   6   9      849.72      815.75     13.89 o 
   2   6   9      425.38      443.40      8.37 o 
   3   6   9       23.35       20.35      1.53 o 
   4   6   9      809.00      783.49     13.48 o 
   5   6   9       97.30       97.56      3.10 o 
   6   6   9       66.38       70.44      3.33 o 
   7   6   9      184.35      184.78      5.83 o 
  -3   7   9       64.80       65.01      2.58 o 
  -2   7   9      199.20      192.22      4.54 o 
  -1   7   9       33.32       31.16      1.45 o 
   0   7   9      440.10      433.33      7.63 o 
   1   7   9       12.22       12.93      1.07 o 
   2   7   9        4.16        2.71      0.68 o 
   3   7   9      284.66      277.06      5.90 o 
   4   7   9       11.19       11.21      1.12 o 
   5   7   9       44.94       41.52      1.92 o 
   6   7   9      406.32      403.38     15.28 o 
   7   7   9        7.63       11.26      2.93 o 
  -2   8   9       46.28       42.90      4.47 o 
  -1   8   9      274.29      287.38      8.59 o 
   0   8   9       16.00       11.21      1.40 o 
   1   8   9      222.95      202.21      4.53 o 
   2   8   9      120.88      117.84      3.30 o 
   3   8   9        0.29        0.54      0.51 o 
   4   8   9      191.48      186.50      5.72 o 
   5   8   9      287.00      275.45      6.08 o 
   6   8   9        2.74        2.26      0.76 o 
   0   9   9        7.83        6.94      2.01 o 
   1   9   9      205.32      206.74      6.59 o 
   2   9   9       18.24       16.10      1.65 o 
   3   9   9      228.84      221.78      6.59 o 
   4   9   9        2.76        2.31      0.58 o 
   5   9   9        3.56        4.41      0.82 o 
  -3  -7  10       38.98       52.47      5.25 o 
  -2  -7  10      156.26      162.94      4.61 o 
  -1  -7  10       33.83       40.52      2.32 o 
   0  -7  10       40.80       44.53      2.37 o 
   1  -7  10      198.14      218.35     12.81 o 
  -4  -6  10      267.01      261.59      7.35 o 
  -3  -6  10      476.67      479.64     11.15 o 
  -2  -6  10       26.31       26.08      1.83 o 
  -1  -6  10      537.57      541.42     14.34 o 
   0  -6  10        1.02        0.10      0.60 o 
   1  -6  10        0.80        0.79      0.74 o 
   2  -6  10       11.65        9.77      1.39 o 
   3  -6  10       17.74       15.28      2.93 o 
  -5  -5  10      468.91      466.90     13.55 o 
  -4  -5  10       48.13       51.54      2.74 o 
  -3  -5  10        4.78        5.37      1.10 o 
  -2  -5  10      441.43      450.17     11.30 o 
  -1  -5  10       17.74       17.60      1.32 o 
   0  -5  10       58.55       60.61      2.69 o 
   1  -5  10      403.68      390.96      9.28 o 
   2  -5  10       70.70       71.37      3.39 o 
   3  -5  10       37.24       37.90      2.54 o 
   4  -5  10      182.77      197.21     11.73 o 
  -5  -4  10        2.16        2.49      0.74 o 
  -4  -4  10       62.61       61.41      2.96 o 
  -3  -4  10      127.44      114.68      3.21 o 
  -2  -4  10       97.24       74.67      3.09 o 
  -1  -4  10      266.08      266.16      5.99 o 
   0  -4  10      246.26      252.72      5.67 o 
   1  -4  10       66.75       67.42      2.84 o 
   2  -4  10      145.34      143.68      5.31 o 
   3  -4  10       36.50       36.69      2.45 o 
   4  -4  10       45.47       46.61      3.16 o 
   5  -4  10       41.13       32.41      4.32 o 
  -5  -3  10      123.23      111.88      4.13 o 
  -4  -3  10      444.11      418.46      8.28 o 
  -3  -3  10        9.20        7.39      0.93 o 
  -2  -3  10      173.77      170.60      3.96 o 
  -1  -3  10       43.96       45.94      1.56 o 
   0  -3  10      305.84      306.44      6.39 o 
   1  -3  10       89.44       98.30      3.48 o 
   2  -3  10      334.09      318.35     10.57 o 
   3  -3  10       15.30       15.02      1.63 o 
   4  -3  10      557.08      544.30     15.12 o 
   5  -3  10       30.38       24.46      2.22 o 
  -6  -2  10        1.99        3.37      1.07 o 
  -5  -2  10      162.94      150.81     10.11 o 
  -4  -2  10       12.82       11.30      1.13 o 
  -3  -2  10       59.18       67.09      2.56 o 
  -2  -2  10       45.57       41.49      1.73 o 
  -1  -2  10        3.04        4.51      0.77 o 
   0  -2  10      718.37      716.18     10.85 o 
   1  -2  10     1694.64     1644.11     24.13 o 
   2  -2  10       13.83       13.95      0.96 o 
   3  -2  10      480.28      491.46      9.74 o 
   4  -2  10       85.06       66.53      2.48 o 
   5  -2  10       58.23       58.97      2.43 o 
   6  -2  10      161.83      154.28      4.27 o 
  -6  -1  10       11.23       11.91      1.85 o 
  -5  -1  10        6.06        4.72      1.28 o 
  -4  -1  10      298.26      283.94      8.88 o 
  -3  -1  10      494.07      458.73      8.68 o 
  -2  -1  10        4.44        6.52      0.88 o 
  -1  -1  10     1416.37     1437.11     22.62 o 
   0  -1  10      285.17      276.52      4.99 o 
   1  -1  10        5.10        5.10      0.68 o 
   2  -1  10     1113.76     1065.50     19.42 o 
   3  -1  10       51.80       40.31      1.75 o 
   4  -1  10      272.52      284.29      8.03 o 
   5  -1  10      824.94      792.90     16.46 o 
   6  -1  10        4.61        3.88      0.79 o 
   7  -1  10       50.35       48.61      5.09 o 
  -6   0  10       54.84       53.39      5.25 o 
  -5   0  10      366.11      372.06     11.26 o 
  -4   0  10      156.63      160.90      6.15 o 
  -3   0  10      193.07      182.54      6.39 o 
  -2   0  10     1189.27     1184.68     21.80 o 
  -1   0  10       14.54       12.70      0.87 o 
   0   0  10      152.46      150.63      3.56 o 
   1   0  10     1411.81     1443.34     22.50 o 
   2   0  10       85.99       82.94      2.36 o 
   3   0  10      323.13      304.51      6.81 o 
   4   0  10      556.87      520.94      9.34 o 
   5   0  10       39.10       39.95      1.79 o 
   6   0  10      276.43      283.58      6.20 o 
   7   0  10      161.16      172.87      5.47 o 
  -6   1  10      425.08      445.03     19.75 o 
  -5   1  10        0.71       -0.15      1.39 o 
  -4   1  10       85.83       80.24      6.17 o 
  -3   1  10      155.69      146.84      9.41 o 
  -2   1  10        4.89        5.04      1.31 o 
  -1   1  10     1078.44     1101.63     15.95 o 
   0   1  10     1022.80     1036.03     16.69 o 
   1   1  10       90.30       80.25      2.33 o 
   2   1  10      848.37      863.44     14.05 o 
   3   1  10       84.83       89.31      2.55 o 
   4   1  10       12.02       11.66      0.97 o 
   5   1  10      555.93      531.31      9.78 o 
   6   1  10       42.39       41.88      2.29 o 
   7   1  10       56.54       68.45      3.19 o 
  -5   2  10      215.66      221.98      7.93 o 
  -4   2  10      311.80      323.83     19.44 o 
  -3   2  10        0.66        1.54      0.98 o 
  -2   2  10      353.64      348.95      8.02 o 
  -1   2  10       20.58       20.44      1.65 o 
   0   2  10      508.18      526.60      9.26 o 
   1   2  10      641.85      647.47      8.94 o 
   2   2  10        2.17        3.55      0.62 o 
   3   2  10      287.06      292.82      5.18 o 
   4   2  10      438.77      425.91     11.34 o 
   5   2  10       47.23       48.86      2.38 o 
   6   2  10       33.15       25.53      1.83 o 
   7   2  10       33.43       39.89      2.41 o 
  -5   3  10       24.42       30.86      5.71 o 
  -4   3  10       31.18       32.54      2.59 o 
  -3   3  10      619.13      622.96     16.14 o 
  -2   3  10       16.19       13.93      1.67 o 
  -1   3  10       44.52       39.54      2.48 o 
   0   3  10      163.66      156.85      5.40 o 
   1   3  10      108.94      103.24      3.17 o 
   2   3  10       95.89       83.15      2.39 o 
   3   3  10       73.00       63.73      1.94 o 
   4   3  10        0.53        1.72      1.06 o 
   5   3  10      724.69      725.87     21.93 o 
   6   3  10      418.69      422.78     16.03 o 
   7   3  10        0.75        1.36      0.75 o 
   8   3  10      193.17      207.39      9.88 o 
  -4   4  10      297.34      303.49      9.58 o 
  -3   4  10       23.64       18.43      1.93 o 
  -2   4  10      691.92      688.00     17.22 o 
  -1   4  10      122.42      124.07      3.47 o 
   0   4  10        8.42        7.96      0.94 o 
   1   4  10      202.30      201.77      4.53 o 
   2   4  10       18.56       25.14      1.60 o 
   3   4  10        3.54        4.55      0.78 o 
   4   4  10      761.87      746.45     13.08 o 
   5   4  10      270.20      280.57      9.90 o 
   6   4  10      153.42      143.91      6.16 o 
   7   4  10      185.09      174.99     10.49 o 
  -4   5  10        3.94        2.31      1.54 o 
  -3   5  10      198.11      204.92      7.08 o 
  -2   5  10       25.77       30.04      1.55 o 
  -1   5  10      111.82      117.06      3.50 o 
   0   5  10      530.64      521.09      8.78 o 
   1   5  10      184.80      194.72      5.63 o 
   2   5  10      931.15      914.22     15.26 o 
   3   5  10      656.74      668.32     13.76 o 
   4   5  10        1.69        2.69      0.67 o 
   5   5  10        3.79        4.44      0.97 o 
   6   5  10        0.84        1.68      0.76 o 
   7   5  10        4.68        2.01      0.86 o 
  -3   6  10       81.55       81.98      4.16 o 
  -2   6  10      162.26      161.68      3.98 o 
  -1   6  10      597.44      585.30     11.23 o 
   0   6  10       23.19       22.15      2.06 o 
   1   6  10       92.31       82.27      2.70 o 
   2   6  10      215.89      232.73      5.22 o 
   3   6  10       82.08       85.44      3.03 o 
   4   6  10      128.49      123.48      3.46 o 
   5   6  10      358.23      363.52     10.83 o 
   6   6  10       51.17       56.78      3.53 o 
   7   6  10      229.34      245.52     10.04 o 
  -2   7  10      151.77      160.37      3.98 o 
  -1   7  10        0.50        0.00      0.50 o 
   0   7  10       18.33       16.93      1.15 o 
   1   7  10      310.16      297.09      6.30 o 
   2   7  10       18.91       17.85      1.26 o 
   3   7  10      130.50      117.77      3.38 o 
   4   7  10      260.86      261.83      5.83 o 
   5   7  10        0.33        0.58      0.72 o 
   6   7  10      205.20      201.36      7.23 o 
  -1   8  10       50.88       54.87      2.23 o 
   0   8  10      597.70      579.96      9.83 o 
   1   8  10       40.34       29.28      1.53 o 
   2   8  10      443.49      411.36      8.09 o 
   3   8  10       24.71       22.48      1.40 o 
   4   8  10      186.59      192.82      4.76 o 
   5   8  10      235.30      230.55      5.46 o 
   6   8  10        7.45        7.41      2.01 o 
   1   9  10      275.29      270.40      8.17 o 
   2   9  10       11.77       13.12      1.56 o 
   3   9  10        9.87       10.07      0.88 o 
   4   9  10      375.33      372.74      8.83 o 
   5   9  10        1.29        1.23      1.08 o 
  -3  -6  11      204.85      210.00      6.38 o 
  -2  -6  11       58.78       58.91      2.59 o 
  -1  -6  11      124.99      134.08      4.64 o 
   0  -6  11      194.38      199.90      5.97 o 
   1  -6  11       10.80       11.65      1.64 o 
   2  -6  11      155.63      164.34     10.65 o 
  -4  -5  11      306.36      310.91      8.40 o 
  -3  -5  11        3.98        3.44      0.97 o 
  -2  -5  11       27.12       23.27      1.83 o 
  -1  -5  11      342.22      335.01      7.36 o 
   0  -5  11       18.43       22.43      1.74 o 
   1  -5  11       33.87       33.30      4.94 o 
   2  -5  11       50.26       45.61      3.78 o 
   3  -5  11        2.06        3.59      1.07 o 
  -5  -4  11       18.77       17.60      2.22 o 
  -4  -4  11        9.79       11.53      1.09 o 
  -3  -4  11        2.86        5.01      0.83 o 
  -2  -4  11        1.22        1.35      0.73 o 
  -1  -4  11       64.24       61.11      2.46 o 
   0  -4  11      194.14      198.85      5.72 o 
   1  -4  11       80.21       75.57      3.74 o 
   2  -4  11       44.45       39.75      2.57 o 
   3  -4  11        1.23        2.59      1.05 o 
   4  -4  11       11.03       11.40      1.80 o 
  -5  -3  11        0.56        0.66      0.69 o 
  -4  -3  11      449.43      445.54      8.82 o 
  -3  -3  11        4.45        2.69      0.70 o 
  -2  -3  11       17.48       15.95      1.12 o 
  -1  -3  11      109.97      113.00      2.65 o 
   0  -3  11       80.58       82.04      2.82 o 
   1  -3  11        0.73        1.84      1.16 o 
   2  -3  11      551.90      514.34     13.60 o 
   3  -3  11       23.34       18.34      2.62 o 
   4  -3  11        2.97        2.81      1.14 o 
   5  -3  11      159.35      162.73      6.26 o 
  -5  -2  11      418.98      410.13     12.06 o 
  -4  -2  11      210.15      197.14      5.83 o 
  -3  -2  11       96.11       91.42      3.49 o 
  -2  -2  11      406.95      374.25      7.34 o 
  -1  -2  11      303.94      270.29      5.12 o 
   0  -2  11      102.62       99.39      3.24 o 
   1  -2  11       12.47       13.34      1.48 o 
   2  -2  11       37.99       37.93      1.58 o 
   3  -2  11      389.67      360.42      8.90 o 
   4  -2  11      477.70      452.27     12.53 o 
   5  -2  11       30.27       24.40      1.35 o 
   6  -2  11       80.11       83.14      2.87 o 
  -5  -1  11       14.76        8.66      3.24 o 
  -4  -1  11       86.95       90.07      4.41 o 
  -3  -1  11      754.77      754.64     15.03 o 
  -2  -1  11      148.20      136.92      3.65 o 
  -1  -1  11      692.86      704.11     10.96 o 
   0  -1  11      264.70      241.67      4.64 o 
   1  -1  11      130.94      135.70      3.96 o 
   2  -1  11      261.63      270.75      6.24 o 
   3  -1  11      591.98      548.63     11.00 o 
   4  -1  11       39.93       34.77      1.79 o 
   5  -1  11     1038.35      990.72     22.23 o 
   6  -1  11       97.81      104.95      4.89 o 
  -5   0  11       93.42       89.69      4.61 o 
  -4   0  11      658.62      629.49     18.90 o 
  -3   0  11       27.80       24.66      2.26 o 
  -2   0  11      152.69      150.93      3.88 o 
  -1   0  11      869.29      847.68     12.83 o 
   0   0  11        0.43        1.47      0.67 o 
   1   0  11     1462.18     1472.57     23.11 o 
   2   0  11      670.21      651.91     12.78 o 
   3   0  11      167.61      152.63      4.21 o 
   4   0  11      350.00      370.09      8.17 o 
   5   0  11        4.50        2.39      0.83 o 
   6   0  11       45.52       38.63      3.07 o 
   7   0  11       73.28       59.41      5.56 o 
  -5   1  11      145.14      141.81      9.26 o 
  -4   1  11       68.48       69.90      6.02 o 
  -3   1  11      304.56      307.47     15.89 o 
  -2   1  11       90.15       78.39      3.86 o 
  -1   1  11      149.96      143.21      5.36 o 
   0   1  11     1697.82     1732.20     26.94 o 
   1   1  11        0.62        0.69      0.48 o 
   2   1  11      245.65      244.65      5.86 o 
   3   1  11      506.67      498.58     10.28 o 
   4   1  11      362.51      335.43      6.71 o 
   5   1  11       38.75       35.78      2.03 o 
   6   1  11      157.83      154.02      4.88 o 
   7   1  11      217.18      203.84     11.73 o 
  -5   2  11        5.67        7.56      2.31 o 
  -4   2  11      507.28      517.25     21.60 o 
  -3   2  11        2.90        1.08      1.54 o 
  -2   2  11       60.98       64.52      5.02 o 
  -1   2  11      970.53      979.52     18.67 o 
   0   2  11      367.22      364.56      8.16 o 
   1   2  11       40.82       40.55      1.94 o 
   2   2  11      816.23      849.83     14.07 o 
   3   2  11       16.79       14.27      1.24 o 
   4   2  11      275.16      261.13      7.07 o 
   5   2  11      285.69      267.39      6.87 o 
   6   2  11       42.63       40.09      2.32 o 
   7   2  11      163.73      168.24      6.88 o 
  -5   3  11      123.35      129.60     10.88 o 
  -4   3  11      158.95      156.76      6.40 o 
  -3   3  11       21.68       25.89      2.78 o 
  -2   3  11      182.33      194.07      6.83 o 
  -1   3  11       89.80      102.74      4.39 o 
   0   3  11      444.41      450.11     15.89 o 
   1   3  11      178.80      182.15      4.94 o 
   2   3  11       31.62       30.37      1.69 o 
   3   3  11     1182.89     1217.58     17.76 o 
   4   3  11        1.24        2.04      0.76 o 
   5   3  11       35.21       35.53      2.13 o 
   6   3  11      169.15      172.21      5.37 o 
   7   3  11        8.59        8.43      2.02 o 
  -4   4  11      123.76      130.90      7.79 o 
  -3   4  11       74.15       76.90      4.04 o 
  -2   4  11        4.88        4.87      1.54 o 
  -1   4  11      817.23      786.90     19.28 o 
   0   4  11       97.43      108.77      4.48 o 
   1   4  11       14.48       11.20      1.21 o 
   2   4  11      689.62      677.24     13.89 o 
   3   4  11       14.83       20.50      1.54 o 
   4   4  11       35.82       38.42      1.81 o 
   5   4  11      391.77      397.81     16.82 o 
   6   4  11      177.27      170.41     13.04 o 
   7   4  11       27.37       34.43      2.94 o 
  -4   5  11      228.19      245.04     12.96 o 
  -3   5  11        3.19        2.34      2.16 o 
  -2   5  11      187.91      186.38      6.94 o 
  -1   5  11       12.39       14.31      1.74 o 
   0   5  11      215.99      208.46      4.96 o 
   1   5  11       92.53      100.81      3.14 o 
   2   5  11      223.62      224.81      5.13 o 
   3   5  11       10.74       10.17      1.30 o 
   4   5  11      148.56      160.32      4.85 o 
   5   5  11      360.27      347.90     11.84 o 
   6   5  11      516.68      522.51     14.19 o 
   7   5  11      106.76      100.60      5.35 o 
  -3   6  11      108.38      107.25      7.72 o 
  -2   6  11        0.45       -0.74      0.74 o 
  -1   6  11      206.94      199.90      4.57 o 
   0   6  11       88.62       95.46      3.07 o 
   1   6  11       55.08       55.68      2.25 o 
   2   6  11      147.00      139.80      3.84 o 
   3   6  11      117.08      123.78      3.55 o 
   4   6  11        0.41        0.51      0.65 o 
   5   6  11      287.51      289.92     14.12 o 
   6   6  11      125.50      138.05      5.49 o 
   7   6  11        2.18        2.27      1.03 o 
  -2   7  11       75.21       72.68      3.09 o 
  -1   7  11      160.59      160.16      4.00 o 
   0   7  11       45.49       42.15      2.02 o 
   1   7  11        5.32        5.72      0.91 o 
   2   7  11       59.48       66.66      2.48 o 
   3   7  11       58.68       50.74      2.16 o 
   4   7  11       77.86       80.51      3.29 o 
   5   7  11       37.17       42.34      2.35 o 
   6   7  11       34.04       36.21      2.74 o 
  -1   8  11       31.97       26.47      3.07 o 
   0   8  11       32.10       34.95      1.72 o 
   1   8  11      159.92      146.33      4.58 o 
   2   8  11        1.35        1.87      0.71 o 
   3   8  11      228.58      225.75      5.37 o 
   4   8  11        0.49        0.50      0.58 o 
   5   8  11       41.03       39.73      2.26 o 
   2   9  11      409.75      406.36      9.97 o 
   3   9  11       63.18       66.04      3.39 o 
  -2  -6  12      222.19      239.64     12.65 o 
  -3  -5  12      333.44      330.90     10.30 o 
  -2  -5  12        7.32        6.46      1.11 o 
  -1  -5  12      551.03      570.87     12.99 o 
   0  -5  12       85.34       87.14      3.83 o 
   1  -5  12       63.81       75.08      3.91 o 
   2  -5  12       71.54       78.29      4.55 o 
  -4  -4  12       96.09       93.41      2.95 o 
  -3  -4  12       19.88       20.26      1.84 o 
  -2  -4  12       15.71       17.79      1.66 o 
  -1  -4  12      156.75      151.78      4.36 o 
   0  -4  12       22.49       21.77      1.77 o 
   1  -4  12      199.52      203.25     10.03 o 
   2  -4  12      188.11      182.56      6.59 o 
   3  -4  12      100.69      103.95      6.79 o 
  -4  -3  12        0.43        0.55      0.62 o 
  -3  -3  12       91.96       84.82      2.83 o 
  -2  -3  12       13.73        8.36      0.87 o 
  -1  -3  12       86.73       87.79      2.47 o 
   0  -3  12      594.25      634.56     11.85 o 
   1  -3  12       33.59       33.43      2.48 o 
   2  -3  12       13.16       13.95      1.74 o 
   3  -3  12      177.19      174.89     10.72 o 
   4  -3  12        0.58        0.75      0.96 o 
  -4  -2  12      568.10      526.94     15.43 o 
  -3  -2  12       25.39       28.11      2.12 o 
  -2  -2  12        6.62        3.20      0.71 o 
  -1  -2  12       57.77       55.46      1.93 o 
   0  -2  12      205.14      201.45      4.16 o 
   1  -2  12      132.79      125.17      3.57 o 
   2  -2  12     1233.54     1169.15     27.40 o 
   3  -2  12       65.68       61.50      2.14 o 
   4  -2  12      202.39      199.91      5.58 o 
   5  -2  12      208.31      224.58      5.35 o 
  -5  -1  12       96.36      101.38      4.99 o 
  -4  -1  12       10.71       10.24      1.78 o 
  -3  -1  12      141.61      146.45      5.78 o 
  -2  -1  12       39.30       36.63      2.03 o 
  -1  -1  12      134.62      125.62      3.13 o 
   0  -1  12      585.55      582.94      9.43 o 
   1  -1  12      561.18      544.55     13.79 o 
   2  -1  12        5.15        5.30      0.90 o 
   3  -1  12      563.09      530.49     11.14 o 
   4  -1  12        0.69        0.20      0.59 o 
   5  -1  12        9.96       10.56      1.23 o 
   6  -1  12      367.87      391.95     15.59 o 
  -5   0  12        3.22        3.52      1.26 o 
  -4   0  12      241.48      229.98      8.13 o 
  -3   0  12      308.09      300.58     13.04 o 
  -2   0  12       46.45       49.20      3.03 o 
  -1   0  12     1115.01     1108.59     16.44 o 
   0   0  12       12.86       15.86      1.16 o 
   1   0  12      566.56      566.53     10.44 o 
   2   0  12       57.59       55.53      2.51 o 
   3   0  12       13.15       12.69      1.27 o 
   4   0  12      216.35      192.38      5.14 o 
   5   0  12      697.58      672.02     17.38 o 
   6   0  12        4.23        4.05      1.16 o 
  -5   1  12      156.56      149.37      9.88 o 
  -4   1  12        2.69        0.46      1.54 o 
  -3   1  12        9.07        8.84      1.93 o 
  -2   1  12      154.20      149.84      5.86 o 
  -1   1  12       15.32       19.02      1.85 o 
   0   1  12      222.10      235.25      5.17 o 
   1   1  12      164.47      167.47      4.06 o 
   2   1  12       43.19       44.96      2.04 o 
   3   1  12      505.14      491.19     10.32 o 
   4   1  12       16.33       13.06      1.28 o 
   5   1  12      208.51      197.22      6.75 o 
   6   1  12      554.09      541.59     14.60 o 
   7   1  12        6.23       10.80      2.78 o 
  -4   2  12      183.32      170.98     10.49 o 
  -3   2  12      244.75      239.03     12.50 o 
  -2   2  12       49.34       45.37      4.63 o 
  -1   2  12      304.77      314.93      9.57 o 
   0   2  12      443.02      453.19     16.43 o 
   1   2  12      179.96      184.42      5.06 o 
   2   2  12     1009.54     1009.63     19.45 o 
   3   2  12        4.66        4.90      1.14 o 
   4   2  12       12.07       12.60      1.56 o 
   5   2  12      351.23      357.52      8.61 o 
   6   2  12        1.29        2.00      0.86 o 
   7   2  12        7.68        9.07      3.47 o 
  -4   3  12      721.02      809.84     20.93 o 
  -3   3  12      207.10      200.35      9.34 o 
  -2   3  12      237.43      229.91     14.74 o 
  -1   3  12        5.27        5.60      1.33 o 
   0   3  12      110.72      110.15      4.68 o 
   1   3  12      615.05      629.43     12.83 o 
   2   3  12        1.43        1.60      0.85 o 
   3   3  12      584.14      592.01     12.34 o 
   4   3  12      457.79      445.87     12.42 o 
   5   3  12        3.48        4.53      1.02 o 
   6   3  12      114.95      112.79      4.17 o 
   7   3  12       17.17       16.48      1.85 o 
  -4   4  12        2.70        1.85      1.54 o 
  -3   4  12      445.29      433.54     12.63 o 
  -2   4  12        1.37        2.50      1.03 o 
  -1   4  12      239.71      242.03      7.95 o 
   0   4  12      981.35      996.56     23.71 o 
   1   4  12        0.39        1.16      0.87 o 
   2   4  12      142.66      138.43      5.27 o 
   3   4  12      393.34      405.21      9.30 o 
   4   4  12       22.72       19.24      1.96 o 
   5   4  12      350.00      343.80     10.86 o 
   6   4  12      328.53      334.85     15.59 o 
   7   4  12       44.38       37.50      4.47 o 
  -3   5  12        1.17        0.56      0.92 o 
  -2   5  12       61.52       57.59      3.70 o 
  -1   5  12      695.98      692.62     17.69 o 
   0   5  12      112.87      110.26      4.74 o 
   1   5  12      104.07      102.57      3.71 o 
   2   5  12      463.13      465.34     10.49 o 
   3   5  12      116.49      112.54      3.96 o 
   4   5  12      201.94      203.11      5.80 o 
   5   5  12        1.74        0.49      0.92 o 
   6   5  12        3.58        5.07      1.47 o 
   7   5  12       63.01       68.20      5.86 o 
  -2   6  12       42.84       48.61      4.63 o 
  -1   6  12       19.49       21.02      2.31 o 
   0   6  12      364.05      349.91     11.99 o 
   1   6  12      134.72      141.42      4.65 o 
   2   6  12      103.74       95.82      3.63 o 
   3   6  12      288.73      296.82      7.62 o 
   4   6  12        6.83        7.29      1.19 o 
   5   6  12      210.39      215.59      7.55 o 
   6   6  12      106.59      114.04      9.10 o 
  -1   7  12      116.46      119.07      6.48 o 
   0   7  12       21.48       20.86      2.32 o 
   1   7  12        6.39        7.12      1.00 o 
   2   7  12       44.35       46.93      2.11 o 
   3   7  12       23.45       22.88      1.74 o 
   4   7  12        7.42        8.38      1.28 o 
   5   7  12      625.14      635.22     16.34 o 
   0   8  12       29.99       27.74      2.66 o 
   1   8  12      241.28      245.22     10.38 o 
   2   8  12        2.79        2.16      0.70 o 
   3   8  12       92.91       92.09      3.10 o 
   4   8  12      121.44      126.25      4.43 o 
   5   8  12        1.24        4.01      1.70 o 
   3   9  12       29.15       27.93      3.39 o 
  -2  -5  13       30.51       29.01      4.01 o 
  -1  -5  13       42.24       46.49      2.69 o 
   0  -5  13      177.25      177.75      5.80 o 
   1  -5  13       44.09       53.55      5.71 o 
  -3  -4  13       98.91      102.08      4.18 o 
  -2  -4  13       13.00       12.47      1.41 o 
  -1  -4  13      366.24      359.46      8.01 o 
   0  -4  13       17.89       20.49      2.18 o 
   1  -4  13       25.94       22.45      2.25 o 
   2  -4  13        0.96        0.54      0.85 o 
  -4  -3  13       12.85       14.14      1.95 o 
  -3  -3  13       57.51       60.50      2.40 o 
  -2  -3  13      226.51      231.81      7.77 o 
  -1  -3  13       10.53       11.43      0.83 o 
   0  -3  13      294.72      311.62      8.17 o 
   1  -3  13      485.85      472.27     15.66 o 
   2  -3  13       16.58       16.32      1.96 o 
   3  -3  13      287.03      278.23      9.01 o 
   4  -3  13       96.81       94.64      4.59 o 
  -4  -2  13      300.12      298.64      9.53 o 
  -3  -2  13      368.81      343.25      8.29 o 
  -2  -2  13       18.97       14.04      1.06 o 
  -1  -2  13      335.77      330.94      6.80 o 
   0  -2  13      330.50      330.90      9.08 o 
   1  -2  13       52.62       46.67      2.01 o 
   2  -2  13      474.62      447.57     10.53 o 
   3  -2  13      221.87      208.37      7.34 o 
   4  -2  13        0.69        0.81      0.96 o 
   5  -2  13      133.50      122.21      7.10 o 
  -4  -1  13      203.37      202.80      7.51 o 
  -3  -1  13       15.51       13.76      2.31 o 
  -2  -1  13      424.98      424.40      7.66 o 
  -1  -1  13       16.68       14.71      1.61 o 
   0  -1  13        6.52        6.33      0.83 o 
   1  -1  13      277.86      277.97      6.69 o 
   2  -1  13       75.87       74.41      2.78 o 
   3  -1  13       46.57       47.36      2.37 o 
   4  -1  13      793.57      769.92     19.49 o 
   5  -1  13       14.69       14.63      1.27 o 
  -4   0  13        2.77        3.29      1.25 o 
  -3   0  13      228.72      220.04      7.84 o 
  -2   0  13       29.24       29.14      2.33 o 
  -1   0  13       32.20       35.70      1.62 o 
   0   0  13      701.02      721.39     12.64 o 
   1   0  13      201.76      215.18      7.62 o 
   2   0  13       88.48       84.20      3.54 o 
   3   0  13      212.23      212.56      5.59 o 
   4   0  13      329.53      302.86      7.27 o 
   5   0  13      245.23      257.14     11.19 o 
  -4   1  13       35.34       36.57      4.63 o 
  -3   1  13        1.84        2.61      1.19 o 
  -2   1  13        8.73        9.36      2.55 o 
  -1   1  13      132.57      137.94      9.03 o 
   0   1  13        3.84        6.47      1.33 o 
   1   1  13      461.16      480.48      9.01 o 
   2   1  13       65.57       61.54      2.59 o 
   3   1  13       22.28       21.87      1.59 o 
   4   1  13      269.31      268.28     15.12 o 
   5   1  13        1.51        1.68      1.00 o 
   6   1  13       14.50       14.60      1.82 o 
  -4   2  13        0.38        2.47      1.70 o 
  -3   2  13       30.77       30.09      4.17 o 
  -2   2  13       22.48       20.83      3.39 o 
  -1   2  13        1.09        1.23      0.92 o 
   0   2  13      477.42      491.32     13.37 o 
   1   2  13        7.02        5.97      1.36 o 
   2   2  13      103.04      102.28      3.58 o 
   3   2  13      438.32      426.71     17.21 o 
   4   2  13        7.17        5.52      1.37 o 
   5   2  13       84.56       81.89      4.00 o 
   6   2  13      166.71      178.04      6.71 o 
  -3   3  13        3.74        0.77      1.70 o 
  -2   3  13       77.46       78.54      6.48 o 
  -1   3  13      393.42      400.59     17.44 o 
   0   3  13       40.93       37.81      4.17 o 
   1   3  13       75.61       73.49      3.80 o 
   2   3  13      247.00      266.68      8.33 o 
   3   3  13       23.71       25.19      1.75 o 
   4   3  13      711.32      730.43     18.28 o 
   5   3  13      107.17      114.99      5.05 o 
   6   3  13       80.09       84.94      3.88 o 
   7   3  13      295.62      303.06     15.12 o 
  -3   4  13      210.45      221.60     11.34 o 
  -2   4  13      256.71      266.42     14.89 o 
  -1   4  13        4.97        5.36      1.36 o 
   0   4  13      189.45      191.46      6.83 o 
   1   4  13      173.61      182.70      6.61 o 
   2   4  13        2.26        0.33      1.47 o 
   3   4  13      658.58      694.09     25.77 o 
   5   4  13      129.54      126.11      5.56 o 
   6   4  13      114.12      106.37      5.34 o 
  -2   5  13        0.63        0.53      0.81 o 
  -1   5  13      222.02      224.42     14.43 o 
   0   5  13       15.85       19.76      2.11 o 
   1   5  13        4.15        6.35      1.42 o 
   2   5  13       84.15       88.64      4.22 o 
   3   5  13       52.96       52.87      2.66 o 
   4   5  13        1.94        1.08      0.98 o 
   5   5  13      412.11      434.10     30.94 o 
   6   5  13       91.99       92.17      4.91 o 
  -1   6  13        2.20        1.24      0.92 o 
   0   6  13        2.82        2.51      1.14 o 
   1   6  13      214.65      216.26      7.41 o 
   2   6  13        4.60        5.21      1.10 o 
   3   6  13        7.31        5.32      1.09 o 
   4   6  13      272.75      290.78      8.86 o 
   5   6  13       16.73       18.01      2.24 o 
   6   6  13       67.20       70.05      4.00 o 
   0   7  13      327.84      314.25      9.71 o 
   1   7  13       23.45       24.76      2.16 o 
   2   7  13      224.45      218.74      6.33 o 
   3   7  13      356.82      353.45      8.94 o 
   4   7  13       26.32       25.80      1.95 o 
   5   7  13        0.69        1.00      1.00 o 
   1   8  13      111.91      115.27      8.64 o 
   2   8  13       37.83       30.71      4.17 o 
   3   8  13       10.27        9.11      2.39 o 
   4   8  13      284.40      280.69     15.12 o 
  -2  -4  14        3.31        3.75      0.87 o 
  -1  -4  14      300.70      331.10      8.88 o 
   0  -4  14      108.11      112.46      4.72 o 
   1  -4  14       18.16       16.78      2.14 o 
  -3  -3  14        3.55        2.19      0.66 o 
  -2  -3  14      129.93      139.29      4.41 o 
  -1  -3  14       78.89       70.75      2.02 o 
   0  -3  14        1.51        1.34      0.97 o 
   1  -3  14      456.66      456.16     13.12 o 
   2  -3  14       18.97       13.97      1.96 o 
   3  -3  14       17.51       14.21      1.88 o 
  -3  -2  14      477.82      485.00     21.29 o 
  -2  -2  14        3.57        3.21      0.75 o 
  -1  -2  14       65.72       67.25      2.28 o 
   0  -2  14      564.87      566.41     10.21 o 
   1  -2  14        0.80        0.40      0.61 o 
   2  -2  14       33.45       30.27      1.50 o 
   3  -2  14      132.66      118.47      4.30 o 
   4  -2  14       29.29       26.72      2.45 o 
  -3  -1  14        8.56        9.39      1.67 o 
  -2  -1  14       66.23       68.47      4.01 o 
  -1  -1  14      146.97      152.12      3.74 o 
   0  -1  14       47.91       48.23      2.11 o 
   1  -1  14       25.70       25.21      1.64 o 
   2  -1  14      521.11      493.80     11.42 o 
   3  -1  14        2.43        2.87      0.78 o 
   4  -1  14      299.01      275.10      9.12 o 
   5  -1  14       19.13       18.52      2.62 o 
  -3   0  14      189.86      191.87      7.33 o 
  -2   0  14      275.16      275.67      8.96 o 
  -1   0  14        7.69        8.57      1.63 o 
   0   0  14      176.59      185.99      5.70 o 
   1   0  14       55.33       60.23      2.33 o 
   2   0  14      184.73      175.65      5.01 o 
   3   0  14      405.36      385.86      8.80 o 
   4   0  14       14.02       11.77      1.26 o 
   5   0  14        1.89        3.76      1.07 o 
  -4   1  14      140.46      129.93      7.87 o 
  -3   1  14      127.96      136.15     11.11 o 
  -2   1  14       10.65       13.80      1.93 o 
  -1   1  14      536.86      560.76     15.11 o 
   0   1  14        0.98        0.77      1.08 o 
   1   1  14       75.88       82.81      3.30 o 
   2   1  14      183.03      182.53      6.39 o 
   3   1  14       24.51       23.01      3.01 o 
   4   1  14        9.74        9.96      1.45 o 
   5   1  14      665.82      647.05     16.86 o 
  -3   2  14        9.26        6.94      2.62 o 
  -2   2  14       10.72        9.10      2.62 o 
  -1   2  14       21.00       19.35      2.70 o 
   0   2  14      205.47      214.72      7.49 o 
   1   2  14     1240.76     1280.19     29.78 o 
   2   2  14      273.77      285.42      7.24 o 
   3   2  14      172.41      176.29      6.30 o 
   4   2  14       11.08       12.42      1.66 o 
   5   2  14       78.01       68.45      3.74 o 
   6   2  14      197.71      206.09      7.45 o 
  -2   3  14       61.10       54.63      5.56 o 
  -1   3  14       30.98       25.31      3.70 o 
   0   3  14      457.80      458.15     19.29 o 
   1   3  14       12.77       11.22      1.85 o 
   2   3  14      523.66      539.94     14.48 o 
   3   3  14      143.71      164.65      8.49 o 
   4   3  14        4.55        3.37      1.39 o 
   5   3  14      184.77      190.80     13.50 o 
   6   3  14       55.14       55.34      3.48 o 
  -2   4  14       38.20       33.32      2.85 o 
  -1   4  14      116.83      142.93      6.06 o 
   0   4  14        0.34        1.76      1.14 o 
   1   4  14       77.89       79.51      4.13 o 
   2   4  14      122.94      128.85      8.02 o 
   3   4  14      147.77      157.86      8.95 o 
   5   4  14       36.98       37.81      4.17 o 
   6   4  14       45.33       47.53      4.94 o 
  -2   5  14        0.86        0.62      1.39 o 
  -1   5  14      138.47      139.30      5.95 o 
   0   5  14      458.73      473.58     17.90 o 
   1   5  14        9.09        7.73      1.56 o 
   2   5  14        8.48        4.53      1.25 o 
   3   5  14      232.05      253.52      8.37 o 
   4   5  14       43.50       39.81      3.86 o 
   6   5  14       67.30       61.72      5.71 o 
   0   6  14       31.93       30.41      3.39 o 
   1   6  14       53.00       49.71      3.19 o 
   2   6  14       83.78       93.83      4.48 o 
   3   6  14        4.95        4.76      1.31 o 
   4   6  14       73.75       76.03      4.02 o 
   5   6  14       25.34       24.69      3.09 o 
   1   7  14        1.16        0.93      1.23 o 
   2   7  14        1.21       -0.59      0.85 o 
   3   7  14      121.06      139.09      5.67 o 
   4   7  14        2.47        2.12      0.86 o 
   5   7  14       32.02       27.93      3.70 o 
  -2  -3  15        1.94        1.64      0.61 o 
  -1  -3  15      592.82      662.17     12.97 o 
   0  -3  15       97.74      110.29      5.48 o 
   1  -3  15       21.15       19.49      3.39 o 
   2  -3  15      133.64      132.40      7.41 o 
  -2  -2  15       28.64       32.46      1.64 o 
  -1  -2  15        1.12        0.45      0.57 o 
   0  -2  15      380.48      376.74     11.51 o 
   1  -2  15      279.26      282.25      9.44 o 
   2  -2  15       18.20       16.84      1.64 o 
   3  -2  15      508.72      497.75     16.67 o 
  -2  -1  15       83.31       86.86      4.26 o 
  -1  -1  15      231.44      237.48      5.51 o 
   0  -1  15       28.34       31.30      1.75 o 
   1  -1  15        7.89        6.98      1.15 o 
   2  -1  15      123.15      113.16      4.28 o 
   3  -1  15        2.25        1.24      0.72 o 
   4  -1  15        1.02        0.52      0.63 o 
  -3   0  15        0.39       -0.93      0.93 o 
  -2   0  15      106.21      123.43      5.49 o 
  -1   0  15      205.36      214.48      7.52 o 
   0   0  15      102.32      106.49      3.93 o 
   1   0  15      211.33      212.62      5.85 o 
   2   0  15       16.01       16.51      1.45 o 
   3   0  15      138.12      139.88      4.47 o 
   4   0  15      272.95      247.64      7.92 o 
  -3   1  15      205.24      230.54     11.26 o 
  -2   1  15       27.12       29.68      2.78 o 
  -1   1  15      185.55      204.66      7.51 o 
   0   1  15      522.11      564.62     15.20 o 
   1   1  15        0.53        0.72      1.00 o 
   2   1  15       58.43       60.58      3.40 o 
   3   1  15      139.95      149.60      8.56 o 
   4   1  15       49.23       49.65      3.07 o 
   5   1  15      223.99      236.40     12.96 o 
  -2   2  15      178.87      189.49     11.42 o 
  -1   2  15      366.60      378.40     11.62 o 
   0   2  15        0.46        0.94      0.96 o 
   1   2  15        3.72        2.18      1.07 o 
   2   2  15        6.96        7.41      2.01 o 
   3   2  15       58.45       61.11      3.47 o 
   4   2  15      550.97      538.82     14.65 o 
   5   2  15       98.63       92.02      4.49 o 
  -2   3  15       65.70       61.26      6.02 o 
  -1   3  15        4.00        2.93      2.01 o 
   0   3  15      360.75      361.24     16.67 o 
   1   3  15       69.90       82.25      6.79 o 
   2   3  15        1.29        2.64      1.14 o 
   3   3  15      624.90      654.27     23.30 o 
   4   3  15        2.09        3.39      1.54 o 
   5   3  15        8.70        7.91      1.63 o 
  -1   4  15      100.82      100.46      7.72 o 
   0   4  15      126.38      119.28      8.18 o 
   1   4  15       14.83       16.67      2.93 o 
   2   4  15      406.20      389.79     17.13 o 
  -1   5  15       45.24       44.75      4.17 o 
   0   5  15        0.72        0.91      1.03 o 
   1   5  15      174.19      183.07      7.01 o 
   2   5  15       44.50       48.48      7.95 o 
   3   5  15      194.73      206.47     11.11 o 
   1   6  15        7.81        7.14      1.51 o 
   2   6  15       71.51       71.85      4.78 o 
   3   6  15       47.73       47.60      3.21 o 
   4   6  15       18.30       25.00      3.09 o 
   5   6  15      170.27      181.62      9.41 o 
  -1  -2  16       30.57       29.10      2.47 o 
   0  -2  16        5.54        6.64      1.56 o 
   1  -2  16      326.65      346.84     14.12 o 
   2  -2  16       19.14       25.00      3.09 o 
  -1  -1  16       12.66       14.69      2.01 o 
   0  -1  16      282.29      300.75     15.21 o 
   1  -1  16       15.20       13.91      1.38 o 
   2  -1  16       18.89       18.00      1.47 o 
   3  -1  16      233.38      237.72      8.55 o 
  -1   0  16       38.51       40.47      2.96 o 
   0   0  16        0.95        1.80      0.96 o 
   1   0  16       86.22       90.35      6.64 o 
   2   0  16       66.07       65.16      3.45 o 
   3   0  16      102.95       98.14      4.39 o 
  -2   1  16      113.13      129.47      7.72 o 
  -1   1  16        0.34       -0.59      0.92 o 
   0   1  16      336.39      368.64     11.20 o 
   1   1  16       25.98       27.99      2.37 o 
   2   1  16       35.81       34.63      2.55 o 
   3   1  16      122.32      128.35      5.37 o 
   4   1  16      135.35      150.19      8.64 o 
  -1   2  16       74.39       87.79      5.25 o 
   0   2  16      113.68      121.93      5.51 o 
   1   2  16      442.38      473.77     13.42 o 
   2   2  16      275.20      291.95     12.65 o 
   3   2  16       29.66       38.42      3.70 o 
   4   2  16       10.02       14.49      2.70 o 
  -1   3  16        0.35        1.85      1.54 o 
   0   3  16       78.84       82.71      6.94 o 
   1   3  16      645.32      691.07     41.66 o 
   2   3  16        3.29        2.70      1.14 o 
   3   3  16       73.39       73.76      5.56 o 
   4   3  16       80.54       88.73      6.02 o 
   5   3  16       43.37       50.30      5.09 o 
   0   4  16      149.20      149.83      9.72 o 
   1   4  16      139.67      143.20      9.26 o 
   2   4  16        2.78        4.01      1.70 o 
   0   5  16       22.98       30.55      3.55 o 
   1   5  16       91.62       99.02      4.94 o 
   2   5  16        2.13        5.25      2.16 o 
   3   5  16       21.98       27.47      3.70 o 
   2   6  16       10.23       12.65      2.31 o 
   3   6  16      271.12      294.54      9.73 o 
   1  -1  17      232.13      252.64      9.05 o 
   2  -1  17       15.13       15.12      2.47 o 
   0   0  17       20.70       21.14      3.39 o 
   2   0  17       59.33       69.90      6.02 o 
   0   1  17       23.28       25.02      2.37 o 
   1   1  17       94.00       98.14      6.17 o 
   2   1  17      120.32      123.60      6.94 o 
   3   1  17      107.33      110.02      7.87 o 
  -1   2  17      178.08      191.04      9.88 o 
   0   2  17      200.37      222.59      8.13 o 
   1   2  17        5.38        4.48      1.30 o 
   2   2  17        3.68        2.47      1.39 o 
   3   2  17       42.51       47.99      4.17 o 
   1   3  17       14.84       16.12      2.11 o 
   2   3  17       44.25       40.27      4.17 o 
   3   3  17       12.44       14.51      2.62 o 
   1   4  17      378.86      394.26     18.36 o 
   2   4  17       91.06       97.06      7.25 o 
                                                 
